# Supplementary material for: Genomic surveillance identifies potential risk factors for SARS-CoV-2 transmission at a mid-sized university in a small rural town
Source: Sci Rep. 2023 May 16;13:7902. doi: 10.1038/s41598-023-34625-7 (PMC10185956; doi:10.1038/s41598-023-34625-7)
Supplement: Supplementary file 2 — Supplementary Tables. [file 41598_2023_34625_MOESM2_ESM.xlsx]

## Sheet: TableS1
Table S1. Metadata for samples with successful genome assemblies generated in this study, including the start date of the week the sample was collected; patient age, sex, and population source (“University” = University of Idaho; “Community” = the surrounding community); Pango lineage and Nextstrain clade for the genome assembly; Ct values for each of three genetic markers tested; and accession c…
Sample	Population	week_start	age	sex	lineage	clade	ORF1ab_Ct	Ngene_Ct	Sgene_Ct	genbank_virus_name	GenbankID	gisaid_virus_name	gisaid_accession_id
U0001	University	2020-08-19	18	Male	B.1.369	20C	21.4699	21.4992	22.1781	ID-UI-IIDS-U0001	OM222706	hCoV-19/USA/ID-UI-IIDS-U0001/2020	EPI_ISL_8564951
U0009	University	2020-08-19	19	Male	B.1.443	20A	18.6655	19.3243	19.5005	ID-UI-IIDS-U0009	OM222707	hCoV-19/USA/ID-UI-IIDS-U0009/2020	EPI_ISL_8564952
U0014	University	2020-08-19	22	Male	B.1.240	20A	20.3058	20.3538	20.5661	ID-UI-IIDS-U0014	OM222708	hCoV-19/USA/ID-UI-IIDS-U0014/2020	EPI_ISL_8564953
U0016	Community	2020-09-02	62	Male	B.1	20A	20.9509	20.9634	21.0593	ID-UI-IIDS-U0016	OM222709	hCoV-19/USA/ID-UI-IIDS-U0016/2020	EPI_ISL_8564954
U0018	Community	2020-09-02	19	Female	B.1.2	20G	16.6688	17.4365	17.2248	ID-UI-IIDS-U0018	OM222710	hCoV-19/USA/ID-UI-IIDS-U0018/2020	EPI_ISL_8564955
U0020	Community	2020-09-02	18	Female	B.1.2	20G	12.9458	12.5967	13.3228	ID-UI-IIDS-U0020	OM222711	hCoV-19/USA/ID-UI-IIDS-U0020/2020	EPI_ISL_8564956
U0028	University	2020-09-09	21	Male	B.1.2	20G	20.831	21.2408	20.7245	ID-UI-IIDS-U0028	OM222712	hCoV-19/USA/ID-UI-IIDS-U0028/2020	EPI_ISL_8564957
U0029	University	2020-09-09	21	Male	B.1.2	20G	20.0028	20.9707	20.4165	ID-UI-IIDS-U0029	OM222713	hCoV-19/USA/ID-UI-IIDS-U0029/2020	EPI_ISL_8564958
U0030	University	2020-09-09	17	Male	B.1.2	20G	16.6602	16.4573	16.9637	ID-UI-IIDS-U0030	OM222714	hCoV-19/USA/ID-UI-IIDS-U0030/2020	EPI_ISL_8564959
U0031	University	2020-09-09	18	Male	B.1.2	20G	20.493	17.9809	20.3075	ID-UI-IIDS-U0031	OM222715	hCoV-19/USA/ID-UI-IIDS-U0031/2020	EPI_ISL_8564960
U0032	Community	2020-09-09	20	Female	B.1.2	20G	15.358	15.2996	15.8642	ID-UI-IIDS-U0032	OM222716	hCoV-19/USA/ID-UI-IIDS-U0032/2020	EPI_ISL_8564961
U0033	University	2020-09-09	18	Male	B.1.2	20G	23.3164	23.4823	23.8691	ID-UI-IIDS-U0033	OM222717	hCoV-19/USA/ID-UI-IIDS-U0033/2020	EPI_ISL_8564962
U0035	Community	2020-09-09	24	Male	B.1.2	20G	15.178	14.7718	15.5261	ID-UI-IIDS-U0035	OM222718	hCoV-19/USA/ID-UI-IIDS-U0035/2020	EPI_ISL_8564963
U0036	University	2020-09-09	21	Female	B.1.2	20G	20.2911	19.1572	20.6965	ID-UI-IIDS-U0036	OM222719	hCoV-19/USA/ID-UI-IIDS-U0036/2020	EPI_ISL_8564964
U0037	Community	2020-09-09	19	Male	B.1.2	20G	19.5801	19.4167	19.9769	ID-UI-IIDS-U0037	OM222720	hCoV-19/USA/ID-UI-IIDS-U0037/2020	EPI_ISL_8564965
U0041	University	2020-09-09	21	Female	B.1.2	20G	15.5006	15.8689	16.416	ID-UI-IIDS-U0041	OM222721	hCoV-19/USA/ID-UI-IIDS-U0041/2020	EPI_ISL_8564966
U0043	Community	2020-09-16	25	Female	B.1.2	20G	17.3598	17.2798	16.6683	ID-UI-IIDS-U0043	OM222722	hCoV-19/USA/ID-UI-IIDS-U0043/2020	EPI_ISL_8564967
U0044	Community	2020-09-16	18	Male	B.1.2	20G	12.1324	12.2226	13.8154	ID-UI-IIDS-U0044	OM222723	hCoV-19/USA/ID-UI-IIDS-U0044/2020	EPI_ISL_8564968
U0045	University	2020-09-16	21	Female	B.1.1.291	20B	23.804	24.7767	24.0549	ID-UI-IIDS-U0045	OM222724	hCoV-19/USA/ID-UI-IIDS-U0045/2020	EPI_ISL_8564969
U0046	University	2020-09-16	18	Female	B.1.1.291	20B	17.3829	17.6369	18.0185	ID-UI-IIDS-U0046	OM222725	hCoV-19/USA/ID-UI-IIDS-U0046/2020	EPI_ISL_8564970
U0047	University	2020-09-16	20	Female	B.1.1.416	20B	17.8925	17.8907	18.4647	ID-UI-IIDS-U0047	OM222726	hCoV-19/USA/ID-UI-IIDS-U0047/2020	EPI_ISL_8564971
U0048	Community	2020-09-16	18	Female	B.1.1.291	20B	12.3172	11.9331	13.0044	ID-UI-IIDS-U0048	OM222727	hCoV-19/USA/ID-UI-IIDS-U0048/2020	EPI_ISL_8564972
U0049	University	2020-09-16	19	Female	B.1.2	20G	10.7455	11.2174	11.346	ID-UI-IIDS-U0049	OM222728	hCoV-19/USA/ID-UI-IIDS-U0049/2020	EPI_ISL_8564973
U0050	Community	2020-09-16	71	Female	B.1.1.291	20B	16.0613	16.6078	16.9851	ID-UI-IIDS-U0050	OM222729	hCoV-19/USA/ID-UI-IIDS-U0050/2020	EPI_ISL_8564974
U0051	University	2020-09-16	21	Female	B.1.2	20G	17.5989	17.4289	17.753	ID-UI-IIDS-U0051	OM222730	hCoV-19/USA/ID-UI-IIDS-U0051/2020	EPI_ISL_8564975
U0052	University	2020-09-16	21	Female	B.1.2	20G	20.5139	20.6072	20.6795	ID-UI-IIDS-U0052	OM222731	hCoV-19/USA/ID-UI-IIDS-U0052/2020	EPI_ISL_8564976
U0053	University	2020-09-16	19	Female	B.1.2	20G	18.4859	18.3742	18.9142	ID-UI-IIDS-U0053	OM222732	hCoV-19/USA/ID-UI-IIDS-U0053/2020	EPI_ISL_8564977
U0054	University	2020-09-16	21	Female	B.1.2	20G	20.9176	20.5037	21.1615	ID-UI-IIDS-U0054	OM222733	hCoV-19/USA/ID-UI-IIDS-U0054/2020	EPI_ISL_8564978
U0055	University	2020-09-16	21	Female	B.1.2	20G	17.3277	17.9361	17.9875	ID-UI-IIDS-U0055	OM222734	hCoV-19/USA/ID-UI-IIDS-U0055/2020	EPI_ISL_8564979
U0057	University	2020-09-16	18	Female	B.1.2	20G	23.9964	23.9627	24.3599	ID-UI-IIDS-U0057	OM222735	hCoV-19/USA/ID-UI-IIDS-U0057/2020	EPI_ISL_8564980
U0058	Community	2020-09-16	36	Female	B.1.2	20G	19.2175	19.0819	19.1705	ID-UI-IIDS-U0058	OM222736	hCoV-19/USA/ID-UI-IIDS-U0058/2020	EPI_ISL_8564981
U0059	Community	2020-09-16	34	Female	B.1.2	20G	13.307	13.4093	13.8684	ID-UI-IIDS-U0059	OM222737	hCoV-19/USA/ID-UI-IIDS-U0059/2020	EPI_ISL_8564982
U0060	Community	2020-09-16	37	Male	B.1.2	20G	24.29	24.8705	25.0292	ID-UI-IIDS-U0060	OM222738	hCoV-19/USA/ID-UI-IIDS-U0060/2020	EPI_ISL_8564983
U0061	Community	2020-09-16	21	Male	B.1.2	20G	19.0133	19.7016	19.6521	ID-UI-IIDS-U0061	OM222739	hCoV-19/USA/ID-UI-IIDS-U0061/2020	EPI_ISL_8564984
U0062	University	2020-09-16	20	Female	B.1.2	20G	17.4442	16.8771	18.1424	ID-UI-IIDS-U0062	OM222740	hCoV-19/USA/ID-UI-IIDS-U0062/2020	EPI_ISL_8564985
U0063	Community	2020-09-16	36	Female	B.1.2	20G	20.5458	20.5366	20.9704	ID-UI-IIDS-U0063	OM222741	hCoV-19/USA/ID-UI-IIDS-U0063/2020	EPI_ISL_8564986
U0065	University	2020-09-16	18	Female	B.1.2	20G	18.1138	18.0812	18.5363	ID-UI-IIDS-U0065	OM222743	hCoV-19/USA/ID-UI-IIDS-U0065/2020	EPI_ISL_8564988
U0066	University	2020-09-16	19	Female	B.1.1.291	20B	14.8956	14.1714	15.3079	ID-UI-IIDS-U0066	OM222744	hCoV-19/USA/ID-UI-IIDS-U0066/2020	EPI_ISL_8564989
U0067	University	2020-09-16	21	Female	B.1.1.291	20B	17.2915	17.3716	17.6509	ID-UI-IIDS-U0067	OM222745	hCoV-19/USA/ID-UI-IIDS-U0067/2020	EPI_ISL_8564990
U0068	Community	2020-09-16	18	Female	B.1.240	20A	14.9508	15.6292	15.5169	ID-UI-IIDS-U0068	OM222746	hCoV-19/USA/ID-UI-IIDS-U0068/2020	EPI_ISL_8564991
U0069	Community	2020-09-16	7	Male	B.1.2	20G	20.3356	21.4586	20.8275	ID-UI-IIDS-U0069	OM222747	hCoV-19/USA/ID-UI-IIDS-U0069/2020	EPI_ISL_8564992
U0070	Community	2020-09-16	31	Female	B.1.2	20G	23.4537	23.8438	23.8812	ID-UI-IIDS-U0070	OM222748	hCoV-19/USA/ID-UI-IIDS-U0070/2020	EPI_ISL_8564993
U0073	Community	2020-09-16	19	Female	B.1.2	20G	11.4109	11.5392	11.941	ID-UI-IIDS-U0073	OM222749	hCoV-19/USA/ID-UI-IIDS-U0073/2020	EPI_ISL_8564994
U0075	University	2020-09-16	21	Female	B.1.2	20G	10.9649	11.7807	11.5969	ID-UI-IIDS-U0075	OM222750	hCoV-19/USA/ID-UI-IIDS-U0075/2020	EPI_ISL_8564995
U0076	Community	2020-09-16	19	Male	B.1.2	20G	17.2985	17.7604	17.3159	ID-UI-IIDS-U0076	OM222751	hCoV-19/USA/ID-UI-IIDS-U0076/2020	EPI_ISL_8564996
U0077	Community	2020-09-16	50	Male	B.1.2	20G	11.4029	11.6804	11.6181	ID-UI-IIDS-U0077	OM222752	hCoV-19/USA/ID-UI-IIDS-U0077/2020	EPI_ISL_8564997
U0078	Community	2020-09-16	23	Male	B.1.2	20G	14.148	14.94	13.7865	ID-UI-IIDS-U0078	OM222753	hCoV-19/USA/ID-UI-IIDS-U0078/2020	EPI_ISL_8564998
U0080	Community	2020-09-16	20	Female	B.1.2	20G	18.2841	18.4756	18.7634	ID-UI-IIDS-U0080	OM222754	hCoV-19/USA/ID-UI-IIDS-U0080/2020	EPI_ISL_8564999
U0081	Community	2020-09-16	20	Female	B.1.2	20G	12.88	12.7484	12.9323	ID-UI-IIDS-U0081	OM222755	hCoV-19/USA/ID-UI-IIDS-U0081/2020	EPI_ISL_8565000
U0083	Community	2020-09-16	19	Male	B.1.2	20G	18.7549	18.6039	17.8012	ID-UI-IIDS-U0083	OM222756	hCoV-19/USA/ID-UI-IIDS-U0083/2020	EPI_ISL_8565001
U0084	Community	2020-09-16	22	Male	B.1.2	20G	20.922	21.5177	21.2773	ID-UI-IIDS-U0084	OM222757	hCoV-19/USA/ID-UI-IIDS-U0084/2020	EPI_ISL_8565002
U0085	Community	2020-09-16	23	Female	B.1.1.291	20B	16.0415	15.4306	15.8253	ID-UI-IIDS-U0085	OM222758	hCoV-19/USA/ID-UI-IIDS-U0085/2020	EPI_ISL_8565003
U0087	Community	2020-09-23	19	Female	B.1.2	20G	16.062	16.3274	16.748	ID-UI-IIDS-U0087	OM222759	hCoV-19/USA/ID-UI-IIDS-U0087/2020	EPI_ISL_8565004
U0088	University	2020-09-23	20	Female	B.1.2	20G	21.6873	21.8902	22.2226	ID-UI-IIDS-U0088	OM222760	hCoV-19/USA/ID-UI-IIDS-U0088/2020	EPI_ISL_8565005
U0089	University	2020-09-23	19	Female	B.1.2	20G	21.6915	22.3797	22.6075	ID-UI-IIDS-U0089	OM222761	hCoV-19/USA/ID-UI-IIDS-U0089/2020	EPI_ISL_8565006
U0090	University	2020-09-23	19	Female	B.1.2	20G	17.2821	17.6745	18.2834	ID-UI-IIDS-U0090	OM222762	hCoV-19/USA/ID-UI-IIDS-U0090/2020	EPI_ISL_8565007
U0091	University	2020-09-23	20	Female	B.1.2	20G	19.5045	19.5794	19.8401	ID-UI-IIDS-U0091	OM222763	hCoV-19/USA/ID-UI-IIDS-U0091/2020	EPI_ISL_8565008
U0092	Community	2020-09-23	18	Male	B.1.2	20G	13.3227	13.4156	13.6842	ID-UI-IIDS-U0092	OM222764	hCoV-19/USA/ID-UI-IIDS-U0092/2020	EPI_ISL_8565009
U0093	Community	2020-09-23	43	Female	B.1.240	20A	21.6223	21.3707	22.1406	ID-UI-IIDS-U0093	OM222765	hCoV-19/USA/ID-UI-IIDS-U0093/2020	EPI_ISL_8565010
U0094	University	2020-09-23	19	Female	B.1.2	20G	19.5811	19.912	20.0118	ID-UI-IIDS-U0094	OM222766	hCoV-19/USA/ID-UI-IIDS-U0094/2020	EPI_ISL_8565011
U0095	University	2020-09-23	21	Male	B.1.2	20G	17.7894	17.4718	18.602	ID-UI-IIDS-U0095	OM264376	hCoV-19/USA/ID-UI-IIDS-U0095/2020	EPI_ISL_8645111
U0097	University	2020-09-23	21	Female	B.1.2	20G	21.6421	21.5064	21.8452	ID-UI-IIDS-U0097	OM264377	hCoV-19/USA/ID-UI-IIDS-U0097/2020	EPI_ISL_8645112
U0098	Community	2020-09-23	18	Female	B.1.2	20G	16.1101	17.1275	17.3837	ID-UI-IIDS-U0098	OM264378	hCoV-19/USA/ID-UI-IIDS-U0098/2020	EPI_ISL_8645113
U0099	University	2020-09-23	19	Male	B.1.2	20G	22.0548	22.5311	22.6856	ID-UI-IIDS-U0099	OM264379	hCoV-19/USA/ID-UI-IIDS-U0099/2020	EPI_ISL_8645114
U0100	University	2020-09-23	21	Female	B.1.2	20G	19.6405	20.4765	20.7792	ID-UI-IIDS-U0100	OM264380	hCoV-19/USA/ID-UI-IIDS-U0100/2020	EPI_ISL_8645115
U0101	University	2020-09-23	20	Female	B.1.1.291	20B	15.0035	14.8582	15.6238	ID-UI-IIDS-U0101	OM264381	hCoV-19/USA/ID-UI-IIDS-U0101/2020	EPI_ISL_8645116
U0102	Community	2020-09-23	18	Female	B.1.1.291	20B	12.7968	12.8244	13.2948	ID-UI-IIDS-U0102	OM264382	hCoV-19/USA/ID-UI-IIDS-U0102/2020	EPI_ISL_8645117
U0105	University	2020-09-23	19	Male	B.1.1.291	20B	20.2412	19.612	20.7501	ID-UI-IIDS-U0105	OM264383	hCoV-19/USA/ID-UI-IIDS-U0105/2020	EPI_ISL_8645118
U0106	University	2020-09-23	18	Male	B.1.2	20G	21.2812	21.5246	22.0081	ID-UI-IIDS-U0106	OM264384	hCoV-19/USA/ID-UI-IIDS-U0106/2020	EPI_ISL_8645119
U0108	University	2020-09-23	18	Male	B.1.2	20G	23.7564	21.6536	23.614	ID-UI-IIDS-U0108	OM264385	hCoV-19/USA/ID-UI-IIDS-U0108/2020	EPI_ISL_8645120
U0109	University	2020-09-23	22	Male	B.1.1.291	20B	24.9954	25.8713	25.8701	ID-UI-IIDS-U0109	OM264386	hCoV-19/USA/ID-UI-IIDS-U0109/2020	EPI_ISL_8645121
U0110	Community	2020-09-23	20	Female	B.1.2	20G	21.0214	21.6321	21.6881	ID-UI-IIDS-U0110	OM264387	hCoV-19/USA/ID-UI-IIDS-U0110/2020	EPI_ISL_8645122
U0111	University	2020-09-23	19	Female	B.1.2	20G	19.7544	20.6255	19.982	ID-UI-IIDS-U0111	OM264388	hCoV-19/USA/ID-UI-IIDS-U0111/2020	EPI_ISL_8645123
U0113	Community	2020-09-23	19	Female	B.1.2	20G	18.2479	17.7994	19.1824	ID-UI-IIDS-U0113	OM264389	hCoV-19/USA/ID-UI-IIDS-U0113/2020	EPI_ISL_8645124
U0114	University	2020-09-23	19	Female	B.1.2	20G	15.9878	13.5391	16.3318	ID-UI-IIDS-U0114	OM264390	hCoV-19/USA/ID-UI-IIDS-U0114/2020	EPI_ISL_8645125
U0117	Community	2020-09-23	29	Male	B.1.2	20G	21.4602	21.7646	22.1056	ID-UI-IIDS-U0117	OM264391	hCoV-19/USA/ID-UI-IIDS-U0117/2020	EPI_ISL_8645126
U0118	Community	2020-09-23	22	Male	B.1.2	20G	22.07	22.7936	22.4428	ID-UI-IIDS-U0118	OM264392	hCoV-19/USA/ID-UI-IIDS-U0118/2020	EPI_ISL_8645127
U0121	Community	2020-09-23	19	Male	B.1.2	20G	16.1383	16.1937	16.7478	ID-UI-IIDS-U0121	OM264393	hCoV-19/USA/ID-UI-IIDS-U0121/2020	EPI_ISL_8645128
U0123	University	2020-09-23	19	Female	B.1.2	20G	18.6534	18.2757	19.1997	ID-UI-IIDS-U0123	OM264394	hCoV-19/USA/ID-UI-IIDS-U0123/2020	EPI_ISL_8645129
U0124	Community	2020-09-23	20	Female	B.1.2	20G	33.4685	35.7512	33.2186	ID-UI-IIDS-U0124	OM264395	hCoV-19/USA/ID-UI-IIDS-U0124/2020	EPI_ISL_8645130
U0126	University	2020-09-23	20	Male	B.1.1.291	20B	16.5212	16.7711	17.1821	ID-UI-IIDS-U0126	OM264396	hCoV-19/USA/ID-UI-IIDS-U0126/2020	EPI_ISL_8645131
U0127	University	2020-09-23	19	Female	B.1.2	20G	17.2472	16.4824	18.1301	ID-UI-IIDS-U0127	OM264397	hCoV-19/USA/ID-UI-IIDS-U0127/2020	EPI_ISL_8645132
U0128	University	2020-09-23	17	Female	B.1.2	20G	12.686	12.4395	13.5863	ID-UI-IIDS-U0128	OM264398	hCoV-19/USA/ID-UI-IIDS-U0128/2020	EPI_ISL_8645133
U0132	University	2020-09-23	19	Female	B.1.2	20G	21.3524	21.6533	21.4813	ID-UI-IIDS-U0132	OM264399	hCoV-19/USA/ID-UI-IIDS-U0132/2020	EPI_ISL_8645134
U0133	University	2020-09-23	19	Female	B.1.1.291	20B	22.093	22.2427	22.3052	ID-UI-IIDS-U0133	OM264400	hCoV-19/USA/ID-UI-IIDS-U0133/2020	EPI_ISL_8645135
U0135	University	2020-09-23	19	Female	B.1.1.291	20B	16.8513	15.7086	17.7026	ID-UI-IIDS-U0135	OM264401	hCoV-19/USA/ID-UI-IIDS-U0135/2020	EPI_ISL_8645136
U0138	University	2020-09-23	20	Female	B.1.2	20G	23.4795	23.3399	24.0063	ID-UI-IIDS-U0138	OM264403	hCoV-19/USA/ID-UI-IIDS-U0138/2020	EPI_ISL_8645137
U0140	University	2020-09-23	21	Female	B.1.2	20G	15.2597	15.8803	16.3326	ID-UI-IIDS-U0140	OM264404	hCoV-19/USA/ID-UI-IIDS-U0140/2020	EPI_ISL_8645138
U0141	Community	2020-09-23	19	Female	B.1.2	20G	12.0025	12.397	12.628	ID-UI-IIDS-U0141	OM264405	hCoV-19/USA/ID-UI-IIDS-U0141/2020	EPI_ISL_8645139
U0143	University	2020-09-23	20	Male	B.1.2	20G	16.2217	16.1869	16.7176	ID-UI-IIDS-U0143	OM264406	hCoV-19/USA/ID-UI-IIDS-U0143/2020	EPI_ISL_8645140
U0144	University	2020-09-23	19	Female	B.1.2	20G	15.8015	15.318	16.3871	ID-UI-IIDS-U0144	OM264407	hCoV-19/USA/ID-UI-IIDS-U0144/2020	EPI_ISL_8645141
U0147	University	2020-09-23	19	Female	B.1.2	20G	18.4034	18.8764	19.2893	ID-UI-IIDS-U0147	OM264408	hCoV-19/USA/ID-UI-IIDS-U0147/2020	EPI_ISL_8645142
U0149	University	2020-09-23	20	Female	B.1.1.291	20B	17.7558	17.9776	18.8257	ID-UI-IIDS-U0149	OM264409	hCoV-19/USA/ID-UI-IIDS-U0149/2020	EPI_ISL_8645143
U0151	University	2020-09-23	22	Female	B.1.1.291	20B	19.4905	18.8802	20.3504	ID-UI-IIDS-U0151	OM264410	hCoV-19/USA/ID-UI-IIDS-U0151/2020	EPI_ISL_8645144
U0152	University	2020-09-23	19	Female	B.1.2	20G	22.6277	22.3345	22.7488	ID-UI-IIDS-U0152	OM264411	hCoV-19/USA/ID-UI-IIDS-U0152/2020	EPI_ISL_8645145
U0153	University	2020-09-23	20	Female	B.1.1.291	20B	22.2665	22.422	22.961	ID-UI-IIDS-U0153	OM264412	hCoV-19/USA/ID-UI-IIDS-U0153/2020	EPI_ISL_8645146
U0154	University	2020-09-23	19	Female	B.1.2	20G	16.1193	15.6213	16.459	ID-UI-IIDS-U0154	OM264413	hCoV-19/USA/ID-UI-IIDS-U0154/2020	EPI_ISL_8645147
U0158	University	2020-09-23	18	Male	B.1.2	20G	20.6502	20.7665	21.4638	ID-UI-IIDS-U0158	OM264415	hCoV-19/USA/ID-UI-IIDS-U0158/2020	EPI_ISL_8645148
U0159	University	2020-09-23	18	Male	B.1.2	20G	15.788	16.2387	16.875	ID-UI-IIDS-U0159	OM264416	hCoV-19/USA/ID-UI-IIDS-U0159/2020	EPI_ISL_8645149
U0161	University	2020-09-23	21	Female	B.1.1.291	20B	19.9579	19.7619	20.5903	ID-UI-IIDS-U0161	OM264417	hCoV-19/USA/ID-UI-IIDS-U0161/2020	EPI_ISL_8645150
U0163	University	2020-09-23	19	Female	B.1.2	20G	21.7469	20.6314	22.0123	ID-UI-IIDS-U0163	OM264418	hCoV-19/USA/ID-UI-IIDS-U0163/2020	EPI_ISL_8645151
U0165	University	2020-09-23	20	Female	B.1.2	20G	22.7611	23.3579	23.6958	ID-UI-IIDS-U0165	OM264419	hCoV-19/USA/ID-UI-IIDS-U0165/2020	EPI_ISL_8645152
U0167	University	2020-09-23	18	Female	B.1.2	20G	19.9701	19.339	20.2464	ID-UI-IIDS-U0167	OM264420	hCoV-19/USA/ID-UI-IIDS-U0167/2020	EPI_ISL_8645153
U0169	University	2020-09-23	20	Female	B.1.1.291	20B	24.3071	23.4179	24.5884	ID-UI-IIDS-U0169	OM264421	hCoV-19/USA/ID-UI-IIDS-U0169/2020	EPI_ISL_8645154
U0171	University	2020-09-23	21	Female	B.1.126	20A	21.9913	22.5407	22.2648	ID-UI-IIDS-U0171	OM264422	hCoV-19/USA/ID-UI-IIDS-U0171/2020	EPI_ISL_8645155
U0172	University	2020-09-23	20	Female	B.1.2	20G	19.6991	19.6481	20.2705	ID-UI-IIDS-U0172	OM264423	hCoV-19/USA/ID-UI-IIDS-U0172/2020	EPI_ISL_8645156
U0173	University	2020-09-23	21	Female	B.1.2	20G	22.1262	22.8185	22.4005	ID-UI-IIDS-U0173	OM264424	hCoV-19/USA/ID-UI-IIDS-U0173/2020	EPI_ISL_8645157
U0174	University	2020-09-23	21	Female	B.1.1.291	20B	11.3229	9.36568	12.6285	ID-UI-IIDS-U0174	OM264425	hCoV-19/USA/ID-UI-IIDS-U0174/2020	EPI_ISL_8645158
U0176	University	2020-09-23	19	Female	B.1.1.291	20B	21.9509	21.7436	22.1509	ID-UI-IIDS-U0176	OM264426	hCoV-19/USA/ID-UI-IIDS-U0176/2020	EPI_ISL_8645159
U0177	University	2020-09-23	21	Female	B.1.1.291	20B	16.4754	16.4564	17.5382	ID-UI-IIDS-U0177	OM264427	hCoV-19/USA/ID-UI-IIDS-U0177/2020	EPI_ISL_8645160
U0180	University	2020-09-23	20	Male	B.1.2	20G	17.4428	17.9884	18.5556	ID-UI-IIDS-U0180	OM264428	hCoV-19/USA/ID-UI-IIDS-U0180/2020	EPI_ISL_8645161
U0181	University	2020-09-23	19	Female	B.1.2	20G	20.7212	20.2644	21.2152	ID-UI-IIDS-U0181	OM264429	hCoV-19/USA/ID-UI-IIDS-U0181/2020	EPI_ISL_8645162
U0182	University	2020-09-23	20	Female	B.1.1.416	20B	NA	NA	NA	ID-UI-IIDS-U0182	OM264430	hCoV-19/USA/ID-UI-IIDS-U0182/2020	EPI_ISL_8645163
U0187	University	2020-09-23	19	Female	B.1.2	20G	16.7255	16.3756	17.5482	ID-UI-IIDS-U0187	OM264432	hCoV-19/USA/ID-UI-IIDS-U0187/2020	EPI_ISL_8645164
U0188	University	2020-09-23	21	Female	B.1.2	20G	12.4691	11.9616	12.7422	ID-UI-IIDS-U0188	OM264433	hCoV-19/USA/ID-UI-IIDS-U0188/2020	EPI_ISL_8645165
U0189	University	2020-09-23	18	Female	B.1.2	20G	16.1102	16.6599	16.6904	ID-UI-IIDS-U0189	OM264434	hCoV-19/USA/ID-UI-IIDS-U0189/2020	EPI_ISL_8645166
U0191	University	2020-09-23	19	Female	B.1.2	20G	24.6361	24.1807	24.5622	ID-UI-IIDS-U0191	OM264435	hCoV-19/USA/ID-UI-IIDS-U0191/2020	EPI_ISL_8645167
U0192	University	2020-09-23	21	Female	B.1.2	20G	18.3265	17.961	18.8946	ID-UI-IIDS-U0192	OM264436	hCoV-19/USA/ID-UI-IIDS-U0192/2020	EPI_ISL_8645168
U0194	University	2020-09-23	21	Female	B.1.2	20G	15.4988	15.3733	16.0581	ID-UI-IIDS-U0194	OM264437	hCoV-19/USA/ID-UI-IIDS-U0194/2020	EPI_ISL_8645169
U0195	University	2020-09-23	18	Male	B.1.2	20G	24.5254	24.7645	24.7282	ID-UI-IIDS-U0195	OM264438	hCoV-19/USA/ID-UI-IIDS-U0195/2020	EPI_ISL_8645170
U0197	University	2020-09-23	21	Female	B.1.2	20G	18.0999	18.2236	18.6091	ID-UI-IIDS-U0197	OM264439	hCoV-19/USA/ID-UI-IIDS-U0197/2020	EPI_ISL_8645171
U0200	University	2020-09-23	18	Female	B.1.2	20G	21.8666	22.2413	22.5339	ID-UI-IIDS-U0200	OM264440	hCoV-19/USA/ID-UI-IIDS-U0200/2020	EPI_ISL_8645172
U0202	University	2020-09-23	18	Female	B.1.2	20G	15.318	14.6835	15.7609	ID-UI-IIDS-U0202	OM264441	hCoV-19/USA/ID-UI-IIDS-U0202/2020	EPI_ISL_8645173
U0203	University	2020-09-23	19	Male	B.1.2	20G	23.6442	23.6697	23.4377	ID-UI-IIDS-U0203	OM264442	hCoV-19/USA/ID-UI-IIDS-U0203/2020	EPI_ISL_8645174
U0204	University	2020-09-23	18	Male	B.1.2	20G	16.9847	17.5867	17.5616	ID-UI-IIDS-U0204	OM264443	hCoV-19/USA/ID-UI-IIDS-U0204/2020	EPI_ISL_8645175
U0206	University	2020-09-23	19	Male	B.1.2	20G	23.7984	24.031	24.7005	ID-UI-IIDS-U0206	OM264444	hCoV-19/USA/ID-UI-IIDS-U0206/2020	EPI_ISL_8645176
U0209	University	2020-09-23	18	Male	B.1.2	20G	22.5952	22.6858	23.1628	ID-UI-IIDS-U0209	OM264445	hCoV-19/USA/ID-UI-IIDS-U0209/2020	EPI_ISL_8645177
U0210	University	2020-09-23	19	Male	B.1.2	20G	22.5411	23.7641	23.3148	ID-UI-IIDS-U0210	OM264446	hCoV-19/USA/ID-UI-IIDS-U0210/2020	EPI_ISL_8645178
U0212	University	2020-09-23	18	Female	B.1.2	20G	20.4001	20.3257	20.6583	ID-UI-IIDS-U0212	OM264447	hCoV-19/USA/ID-UI-IIDS-U0212/2020	EPI_ISL_8645179
U0213	University	2020-09-23	18	Female	B.1.2	20G	17.5702	17.8097	18.0269	ID-UI-IIDS-U0213	OM264448	hCoV-19/USA/ID-UI-IIDS-U0213/2020	EPI_ISL_8645180
U0216	University	2020-09-23	18	Female	B.1.2	20G	23.2564	23.7966	23.872	ID-UI-IIDS-U0216	OM264449	hCoV-19/USA/ID-UI-IIDS-U0216/2020	EPI_ISL_8645181
U0217	University	2020-09-23	19	Female	B.1.2	20G	17.8537	18.4637	18.6619	ID-UI-IIDS-U0217	OM264450	hCoV-19/USA/ID-UI-IIDS-U0217/2020	EPI_ISL_8645182
U0218	University	2020-09-23	20	Male	B.1.2	20G	19.2225	18.7477	18.8266	ID-UI-IIDS-U0218	OM264451	hCoV-19/USA/ID-UI-IIDS-U0218/2020	EPI_ISL_8645183
U0220	University	2020-09-23	19	Female	B.1.1.291	20B	23.3667	23.7342	22.8111	ID-UI-IIDS-U0220	OM264452	hCoV-19/USA/ID-UI-IIDS-U0220/2020	EPI_ISL_8678678
U0221	University	2020-09-23	18	Male	B.1.2	20G	22.8965	24.4643	23.4733	ID-UI-IIDS-U0221	OM264453	hCoV-19/USA/ID-UI-IIDS-U0221/2020	EPI_ISL_8645184
U0223	University	2020-09-23	19	Female	B.1.2	20G	22.6708	23.3365	23.2563	ID-UI-IIDS-U0223	OM264454	hCoV-19/USA/ID-UI-IIDS-U0223/2020	EPI_ISL_8645185
U0231	University	2020-09-23	20	Male	B.1.2	20G	19.5734	20.1542	20.2763	ID-UI-IIDS-U0231	OM264455	hCoV-19/USA/ID-UI-IIDS-U0231/2020	EPI_ISL_8645186
U0232	University	2020-09-23	21	Female	B.1.2	20G	20.907	20.928	21.0862	ID-UI-IIDS-U0232	OM264456	hCoV-19/USA/ID-UI-IIDS-U0232/2020	EPI_ISL_8645187
U0233	University	2020-09-23	19	Female	B.1.2	20G	13.7559	14.3571	14.5499	ID-UI-IIDS-U0233	OM264457	hCoV-19/USA/ID-UI-IIDS-U0233/2020	EPI_ISL_8645188
U0234	University	2020-09-23	20	Female	B.1.2	20G	16.2615	16.5168	16.5304	ID-UI-IIDS-U0234	OM264458	hCoV-19/USA/ID-UI-IIDS-U0234/2020	EPI_ISL_8645189
U0236	University	2020-09-23	19	Male	B.1.2	20G	15.6244	15.5851	16.3887	ID-UI-IIDS-U0236	OM264459	hCoV-19/USA/ID-UI-IIDS-U0236/2020	EPI_ISL_8645190
U0237	University	2020-09-23	20	Female	B.1.2	20G	23.0913	22.9732	23.3367	ID-UI-IIDS-U0237	OM264460	hCoV-19/USA/ID-UI-IIDS-U0237/2020	EPI_ISL_8645191
U0239	University	2020-09-23	20	Female	B.1.2	20G	23.4929	23.8584	23.828	ID-UI-IIDS-U0239	OM264461	hCoV-19/USA/ID-UI-IIDS-U0239/2020	EPI_ISL_8645192
U0241	University	2020-09-23	18	Female	B.1.2	20G	20.8182	19.7227	21.376	ID-UI-IIDS-U0241	OM264462	hCoV-19/USA/ID-UI-IIDS-U0241/2020	EPI_ISL_8645193
U0242	Community	2020-09-23	20	Female	B.1.2	20G	19.6794	19.6107	20.3655	ID-UI-IIDS-U0242	OM264463	hCoV-19/USA/ID-UI-IIDS-U0242/2020	EPI_ISL_8645194
U0243	Community	2020-09-23	19	Male	B.1.2	20G	22.3152	21.1608	22.75	ID-UI-IIDS-U0243	OM264464	hCoV-19/USA/ID-UI-IIDS-U0243/2020	EPI_ISL_8645195
U0244	Community	2020-09-23	78	Female	B.1.2	20G	24.0749	22.8961	24.6006	ID-UI-IIDS-U0244	OM264465	hCoV-19/USA/ID-UI-IIDS-U0244/2020	EPI_ISL_8645196
U0245	Community	2020-09-23	20	Male	B.1.1.291	20B	17.7488	17.7857	18.2623	ID-UI-IIDS-U0245	OM264466	hCoV-19/USA/ID-UI-IIDS-U0245/2020	EPI_ISL_8645197
U0246	Community	2020-09-23	72	Female	B.1.2	20G	16.6806	16.9256	17.4149	ID-UI-IIDS-U0246	OM264467	hCoV-19/USA/ID-UI-IIDS-U0246/2020	EPI_ISL_8645198
U0248	Community	2020-09-23	21	Male	B.1.2	20G	15.442	14.7985	15.7669	ID-UI-IIDS-U0248	OM264468	hCoV-19/USA/ID-UI-IIDS-U0248/2020	EPI_ISL_8645199
U0249	University	2020-09-23	18	Male	B.1.2	20G	17.3998	17.5209	17.6344	ID-UI-IIDS-U0249	OM264469	hCoV-19/USA/ID-UI-IIDS-U0249/2020	EPI_ISL_8645200
U0250	University	2020-09-23	24	Female	B.1.2	20G	22.7815	22.8901	23.4637	ID-UI-IIDS-U0250	OM264470	hCoV-19/USA/ID-UI-IIDS-U0250/2020	EPI_ISL_8645201
U0252	University	2020-09-23	22	Female	B.1.1.291	20B	22.4489	22.712	22.5258	ID-UI-IIDS-U0252	OM264471	hCoV-19/USA/ID-UI-IIDS-U0252/2020	EPI_ISL_8645202
U0253	University	2020-09-23	19	Male	B.1.2	20G	18.5087	18.8922	18.7498	ID-UI-IIDS-U0253	OM264472	hCoV-19/USA/ID-UI-IIDS-U0253/2020	EPI_ISL_8645203
U0254	Community	2020-09-23	20	Male	B.1.1.291	20B	16.9446	15.7527	16.9258	ID-UI-IIDS-U0254	OM264473	hCoV-19/USA/ID-UI-IIDS-U0254/2020	EPI_ISL_8645204
U0255	Community	2020-09-23	18	Female	B.1.369	20C	17.3462	17.5352	17.7673	ID-UI-IIDS-U0255	OM264474	hCoV-19/USA/ID-UI-IIDS-U0255/2020	EPI_ISL_8645205
U0256	Community	2020-09-23	19	Female	B.1.2	20G	15.5929	15.3352	15.9372	ID-UI-IIDS-U0256	OM264475	hCoV-19/USA/ID-UI-IIDS-U0256/2020	EPI_ISL_8645206
U0257	Community	2020-09-23	11	Male	B.1.2	20G	19.2279	19.6146	19.4422	ID-UI-IIDS-U0257	OM264476	hCoV-19/USA/ID-UI-IIDS-U0257/2020	EPI_ISL_8645207
U0258	Community	2020-09-23	23	Male	B.1.2	20G	19.1488	19.7685	19.257	ID-UI-IIDS-U0258	OM264477	hCoV-19/USA/ID-UI-IIDS-U0258/2020	EPI_ISL_8645208
U0260	Community	2020-09-30	19	Male	B.1.2	20G	17.4522	18.3665	18.5038	ID-UI-IIDS-U0260	OM264478	hCoV-19/USA/ID-UI-IIDS-U0260/2020	EPI_ISL_8645209
U0261	Community	2020-09-30	21	Male	B.1.2	20G	22.5097	22.7596	23.404	ID-UI-IIDS-U0261	OM264479	hCoV-19/USA/ID-UI-IIDS-U0261/2020	EPI_ISL_8645210
U0262	Community	2020-09-30	21	Female	B.1.2	20G	20.417	20.6478	20.8451	ID-UI-IIDS-U0262	OM264480	hCoV-19/USA/ID-UI-IIDS-U0262/2020	EPI_ISL_8645211
U0263	Community	2020-09-30	19	Male	B.1.2	20G	11.9601	12.2394	12.9198	ID-UI-IIDS-U0263	OM264481	hCoV-19/USA/ID-UI-IIDS-U0263/2020	EPI_ISL_8645212
U0264	Community	2020-09-30	31	Male	B.1.1.291	20B	10.2948	8.69768	10.9003	ID-UI-IIDS-U0264	OM264482	hCoV-19/USA/ID-UI-IIDS-U0264/2020	EPI_ISL_8645213
U0268	Community	2020-09-30	68	Male	B.1.2	20G	16.2825	15.8042	16.8811	ID-UI-IIDS-U0268	OM264483	hCoV-19/USA/ID-UI-IIDS-U0268/2020	EPI_ISL_8645214
U0272	Community	2020-09-30	42	Female	B.1.2	20G	20.9765	21.2833	21.5363	ID-UI-IIDS-U0272	OM264484	hCoV-19/USA/ID-UI-IIDS-U0272/2020	EPI_ISL_8645215
U0273	University	2020-09-30	18	Female	B.1.2	20G	14.5886	13.712	15.3692	ID-UI-IIDS-U0273	OM264485	hCoV-19/USA/ID-UI-IIDS-U0273/2020	EPI_ISL_8645216
U0275	University	2020-09-30	20	Female	B.1.2	20G	20.4594	21.3512	21.1892	ID-UI-IIDS-U0275	OM264486	hCoV-19/USA/ID-UI-IIDS-U0275/2020	EPI_ISL_8645217
U0277	Community	2020-09-30	71	Female	B.1.2	20G	14.0711	14.6978	15.35	ID-UI-IIDS-U0277	OM264487	hCoV-19/USA/ID-UI-IIDS-U0277/2020	EPI_ISL_8645218
U0278	Community	2020-09-30	23	Female	B.1.2	20G	15.8282	14.4916	16.338	ID-UI-IIDS-U0278	OM264488	hCoV-19/USA/ID-UI-IIDS-U0278/2020	EPI_ISL_8645219
U0281	University	2020-09-30	20	Male	B.1.2	20G	22.3495	21.8404	22.8311	ID-UI-IIDS-U0281	OM264489	hCoV-19/USA/ID-UI-IIDS-U0281/2020	EPI_ISL_8645220
U0285	University	2020-09-30	21	Female	B.1.2	20G	18.8173	17.285	19.4205	ID-UI-IIDS-U0285	OM264490	hCoV-19/USA/ID-UI-IIDS-U0285/2020	EPI_ISL_8645221
U0288	University	2020-09-30	18	Female	B.1.2	20G	19.0922	18.8557	20.2042	ID-UI-IIDS-U0288	OM264491	hCoV-19/USA/ID-UI-IIDS-U0288/2020	EPI_ISL_8645222
U0292	University	2020-09-30	20	Male	B.1.2	20G	18.8458	18.2243	19.3725	ID-UI-IIDS-U0292	OM264492	hCoV-19/USA/ID-UI-IIDS-U0292/2020	EPI_ISL_8645223
U0293	University	2020-09-30	20	Male	B.1.2	20G	19.118	18.3515	18.8758	ID-UI-IIDS-U0293	OM264493	hCoV-19/USA/ID-UI-IIDS-U0293/2020	EPI_ISL_8645224
U0296	University	2020-09-30	21	Female	B.1.2	20G	23.2198	22.5215	23.4117	ID-UI-IIDS-U0296	OM264494	hCoV-19/USA/ID-UI-IIDS-U0296/2020	EPI_ISL_8645225
U0299	University	2020-09-30	19	Male	B.1.1.291	20B	22.6356	22.6444	23.1916	ID-UI-IIDS-U0299	OM264495	hCoV-19/USA/ID-UI-IIDS-U0299/2020	EPI_ISL_8645226
U0302	University	2020-09-30	21	Female	B.1.2	20G	24.1949	24.251	24.8227	ID-UI-IIDS-U0302	OM264496	hCoV-19/USA/ID-UI-IIDS-U0302/2020	EPI_ISL_8645227
U0303	University	2020-09-30	18	Female	B.1.2	20G	17.0434	17.5103	17.9305	ID-UI-IIDS-U0303	OM264497	hCoV-19/USA/ID-UI-IIDS-U0303/2020	EPI_ISL_8645228
U0304	University	2020-09-30	19	Female	B.1.2	20G	18.6319	18.9235	19.6092	ID-UI-IIDS-U0304	OM264498	hCoV-19/USA/ID-UI-IIDS-U0304/2020	EPI_ISL_8645229
U0305	University	2020-09-30	19	Male	B.1.2	20G	22.7872	23.0613	23.503	ID-UI-IIDS-U0305	OM264499	hCoV-19/USA/ID-UI-IIDS-U0305/2020	EPI_ISL_8645230
U0307	University	2020-09-30	20	Male	B.1.2	20G	18.7742	18.12	19.5007	ID-UI-IIDS-U0307	OM264500	hCoV-19/USA/ID-UI-IIDS-U0307/2020	EPI_ISL_8645231
U0309	University	2020-09-30	20	Male	B.1.2	20G	18.6726	17.0058	19.2099	ID-UI-IIDS-U0309	OM264501	hCoV-19/USA/ID-UI-IIDS-U0309/2020	EPI_ISL_8645232
U0310	University	2020-09-30	18	Male	B.1.2	20G	18.7809	19.22	19.5774	ID-UI-IIDS-U0310	OM264502	hCoV-19/USA/ID-UI-IIDS-U0310/2020	EPI_ISL_8645233
U0314	University	2020-09-30	21	Male	B.1.2	20G	20.6746	20.7454	21.6978	ID-UI-IIDS-U0314	OM264503	hCoV-19/USA/ID-UI-IIDS-U0314/2020	EPI_ISL_8645234
U0317	University	2020-09-30	20	Male	B.1.2	20G	14.1846	13.7143	14.1121	ID-UI-IIDS-U0317	OM264504	hCoV-19/USA/ID-UI-IIDS-U0317/2020	EPI_ISL_8645235
U0318	University	2020-09-30	19	Male	B.1.2	20G	16.2281	15.7833	16.5664	ID-UI-IIDS-U0318	OM264505	hCoV-19/USA/ID-UI-IIDS-U0318/2020	EPI_ISL_8645236
U0319	University	2020-09-30	18	Male	B.1.2	20G	23.9376	23.8698	24.1288	ID-UI-IIDS-U0319	OM264506	hCoV-19/USA/ID-UI-IIDS-U0319/2020	EPI_ISL_8645237
U0320	Community	2020-09-30	64	Female	B.1.2	20G	16.6388	16.7906	16.9808	ID-UI-IIDS-U0320	OM264507	hCoV-19/USA/ID-UI-IIDS-U0320/2020	EPI_ISL_8645238
U0323	University	2020-09-30	19	Female	B.1.2	20G	16.7813	16.8211	17.15	ID-UI-IIDS-U0323	OM264508	hCoV-19/USA/ID-UI-IIDS-U0323/2020	EPI_ISL_8645239
U0325	Community	2020-09-30	62	Male	B.1.2	20G	22.9215	22.5786	23.5122	ID-UI-IIDS-U0325	OM264509	hCoV-19/USA/ID-UI-IIDS-U0325/2020	EPI_ISL_8645240
U0327	University	2020-09-30	20	Male	B.1.2	20G	12.7563	12.7316	12.9783	ID-UI-IIDS-U0327	OM264510	hCoV-19/USA/ID-UI-IIDS-U0327/2020	EPI_ISL_8645241
U0328	University	2020-09-30	19	Male	B.1.2	20G	24.8995	23.7625	25.1633	ID-UI-IIDS-U0328	OM264511	hCoV-19/USA/ID-UI-IIDS-U0328/2020	EPI_ISL_8645242
U0329	University	2020-09-30	19	Male	B.1.2	20G	13.5107	13.1794	13.6366	ID-UI-IIDS-U0329	OM264512	hCoV-19/USA/ID-UI-IIDS-U0329/2020	EPI_ISL_8645243
U0332	University	2020-09-30	20	Female	B.1.2	20G	18.2017	18.2637	18.8207	ID-UI-IIDS-U0332	OM264513	hCoV-19/USA/ID-UI-IIDS-U0332/2020	EPI_ISL_8645244
U0333	University	2020-09-30	20	Male	B.1.2	20G	16.8395	17.2117	17.6283	ID-UI-IIDS-U0333	OM264514	hCoV-19/USA/ID-UI-IIDS-U0333/2020	EPI_ISL_8645245
U0336	University	2020-09-30	20	Male	B.1.2	20G	16.0078	16.4837	17.2761	ID-UI-IIDS-U0336	OM264515	hCoV-19/USA/ID-UI-IIDS-U0336/2020	EPI_ISL_8645246
U0339	University	2020-09-30	21	Male	B.1.2	20G	16.8194	17.7033	17.8802	ID-UI-IIDS-U0339	OM264516	hCoV-19/USA/ID-UI-IIDS-U0339/2020	EPI_ISL_8645247
U0341	University	2020-09-30	18	Female	B.1.2	20G	22.1645	22.251	22.0728	ID-UI-IIDS-U0341	OM264517	hCoV-19/USA/ID-UI-IIDS-U0341/2020	EPI_ISL_8645248
U0342	University	2020-09-30	21	Male	B.1.2	20G	13.3349	13.8459	13.9248	ID-UI-IIDS-U0342	OM264518	hCoV-19/USA/ID-UI-IIDS-U0342/2020	EPI_ISL_8645249
U0347	Community	2020-09-30	25	Male	B.1.2	20G	16.3667	16.3275	17.0476	ID-UI-IIDS-U0347	OM264519	hCoV-19/USA/ID-UI-IIDS-U0347/2020	EPI_ISL_8645250
U0348	Community	2020-09-30	67	Male	B.1.234	20A	18.3278	18.893	19.2021	ID-UI-IIDS-U0348	OM264520	hCoV-19/USA/ID-UI-IIDS-U0348/2020	EPI_ISL_8645251
U0350	Community	2020-09-30	66	Male	B.1.2	20G	23.5915	23.3181	23.9612	ID-UI-IIDS-U0350	OM264521	hCoV-19/USA/ID-UI-IIDS-U0350/2020	EPI_ISL_8645252
U0351	University	2020-09-30	20	Male	B.1.2	20G	25.3689	25.6064	26.0112	ID-UI-IIDS-U0351	OM264522	hCoV-19/USA/ID-UI-IIDS-U0351/2020	EPI_ISL_8645253
U0353	University	2020-09-30	22	Male	B.1.2	20G	24.9422	24.5044	25.7727	ID-UI-IIDS-U0353	OM264523	hCoV-19/USA/ID-UI-IIDS-U0353/2020	EPI_ISL_8645254
U0354	University	2020-09-30	22	Male	B.1.2	20G	23.6277	24.4206	24.2496	ID-UI-IIDS-U0354	OM264524	hCoV-19/USA/ID-UI-IIDS-U0354/2020	EPI_ISL_8645255
U0361	University	2020-09-30	21	Female	B.1.2	20G	18.9137	18.6059	19.7555	ID-UI-IIDS-U0361	OM264525	hCoV-19/USA/ID-UI-IIDS-U0361/2020	EPI_ISL_8645256
U0362	Community	2020-09-30	68	Male	B.1	20C	14.3189	14.8524	14.4911	ID-UI-IIDS-U0362	OM264526	hCoV-19/USA/ID-UI-IIDS-U0362/2020	EPI_ISL_8645257
U0363	University	2020-09-30	18	Male	B.1.2	20G	23.3635	23.6448	23.6717	ID-UI-IIDS-U0363	OM264527	hCoV-19/USA/ID-UI-IIDS-U0363/2020	EPI_ISL_8645258
U0364	University	2020-09-30	19	Female	B.1.2	20G	21.6484	20.8339	22.2364	ID-UI-IIDS-U0364	OM264528	hCoV-19/USA/ID-UI-IIDS-U0364/2020	EPI_ISL_8645259
U0365	University	2020-09-30	18	Female	B.1.2	20G	13.5237	13.8279	14.3592	ID-UI-IIDS-U0365	OM264529	hCoV-19/USA/ID-UI-IIDS-U0365/2020	EPI_ISL_8645260
U0366	Community	2020-09-30	52	Female	B.1.2	20G	17.9786	18.4478	18.8706	ID-UI-IIDS-U0366	OM264530	hCoV-19/USA/ID-UI-IIDS-U0366/2020	EPI_ISL_8645261
U0367	University	2020-09-30	19	Male	B.1.2	20G	15.29	15.3704	15.7818	ID-UI-IIDS-U0367	OM264531	hCoV-19/USA/ID-UI-IIDS-U0367/2020	EPI_ISL_8645262
U0368	University	2020-09-30	25	Male	B.1.2	20G	14.9232	15.789	16.1601	ID-UI-IIDS-U0368	OM264532	hCoV-19/USA/ID-UI-IIDS-U0368/2020	EPI_ISL_8645263
U0369	University	2020-09-30	19	Male	B.1.2	20G	17.2211	17.6778	18.1192	ID-UI-IIDS-U0369	OM264533	hCoV-19/USA/ID-UI-IIDS-U0369/2020	EPI_ISL_8645264
U0373	Community	2020-09-30	34	Male	B.1.2	20G	18.863	18.5015	19.3489	ID-UI-IIDS-U0373	OM264534	hCoV-19/USA/ID-UI-IIDS-U0373/2020	EPI_ISL_8645265
U0374	Community	2020-09-30	24	Female	B.1.2	20G	14.2647	15.0055	14.9296	ID-UI-IIDS-U0374	OM264535	hCoV-19/USA/ID-UI-IIDS-U0374/2020	EPI_ISL_8645266
U0375	Community	2020-10-07	75	Male	B.1.2	20G	15.206	14.9352	15.7116	ID-UI-IIDS-U0375	OM264536	hCoV-19/USA/ID-UI-IIDS-U0375/2020	EPI_ISL_8645267
U0377	Community	2020-10-07	32	Male	B.1.2	20G	15.367	15.8579	16.1114	ID-UI-IIDS-U0377	OM264537	hCoV-19/USA/ID-UI-IIDS-U0377/2020	EPI_ISL_8645268
U0379	Community	2020-10-07	65	Female	B.1.234	20A	18.3575	17.8117	18.4973	ID-UI-IIDS-U0379	OM264538	hCoV-19/USA/ID-UI-IIDS-U0379/2020	EPI_ISL_8645269
U0381	University	2020-10-07	21	Female	B.1.2	20G	20.7522	21.8927	21.8274	ID-UI-IIDS-U0381	OM264539	hCoV-19/USA/ID-UI-IIDS-U0381/2020	EPI_ISL_8645270
U0382	University	2020-10-07	18	Female	B.1.2	20G	23.6805	22.7995	24.5754	ID-UI-IIDS-U0382	OM264540	hCoV-19/USA/ID-UI-IIDS-U0382/2020	EPI_ISL_8645271
U0384	University	2020-10-07	19	Male	B.1.2	20G	23.1899	22.9659	23.7275	ID-UI-IIDS-U0384	OM264541	hCoV-19/USA/ID-UI-IIDS-U0384/2020	EPI_ISL_8645272
U0389	University	2020-10-07	18	Female	B.1.2	20G	18.9005	19.1941	19.2797	ID-UI-IIDS-U0389	OM264542	hCoV-19/USA/ID-UI-IIDS-U0389/2020	EPI_ISL_8645273
U0390	University	2020-10-07	20	Male	B.1.2	20G	19.493	18.8487	19.9269	ID-UI-IIDS-U0390	OM264543	hCoV-19/USA/ID-UI-IIDS-U0390/2020	EPI_ISL_8645274
U0391	University	2020-10-07	20	Female	B.1.2	20G	18.7232	19.3514	19.8128	ID-UI-IIDS-U0391	OM264544	hCoV-19/USA/ID-UI-IIDS-U0391/2020	EPI_ISL_8645275
U0392	University	2020-10-07	21	Female	B.1.2	20G	16.4059	16.5765	16.8504	ID-UI-IIDS-U0392	OM264545	hCoV-19/USA/ID-UI-IIDS-U0392/2020	EPI_ISL_8645276
U0395	University	2020-10-07	19	Female	B.1.2	20G	22.7934	22.1787	23.5303	ID-UI-IIDS-U0395	OM264546	hCoV-19/USA/ID-UI-IIDS-U0395/2020	EPI_ISL_8645277
U0397	University	2020-10-07	18	Female	B.1.2	20G	24.2157	24.3863	24.4437	ID-UI-IIDS-U0397	OM264547	hCoV-19/USA/ID-UI-IIDS-U0397/2020	EPI_ISL_8645278
U0398	University	2020-10-07	18	Female	B.1.2	20G	21.1229	21.1499	21.4956	ID-UI-IIDS-U0398	OM264548	hCoV-19/USA/ID-UI-IIDS-U0398/2020	EPI_ISL_8645279
U0399	University	2020-10-07	22	Male	B.1.2	20G	21.8141	21.7871	22.6086	ID-UI-IIDS-U0399	OM264549	hCoV-19/USA/ID-UI-IIDS-U0399/2020	EPI_ISL_8645280
U0400	University	2020-10-07	36	Male	B.1.2	20G	23.2149	23.051	23.4372	ID-UI-IIDS-U0400	OM264550	hCoV-19/USA/ID-UI-IIDS-U0400/2020	EPI_ISL_8645281
U0402	Community	2020-10-07	51	Female	B.1.2	20G	13.8261	12.4153	14.362	ID-UI-IIDS-U0402	OM264551	hCoV-19/USA/ID-UI-IIDS-U0402/2020	EPI_ISL_8645282
U0404	University	2020-10-07	21	Female	B.1.2	20G	25.5343	25.2038	25.8458	ID-UI-IIDS-U0404	OM264552	hCoV-19/USA/ID-UI-IIDS-U0404/2020	EPI_ISL_8645283
U0407	University	2020-10-07	18	Female	B.1.2	20G	16.7382	17.4269	17.6133	ID-UI-IIDS-U0407	OM264553	hCoV-19/USA/ID-UI-IIDS-U0407/2020	EPI_ISL_8645284
U0410	University	2020-10-07	22	Female	B.1	20A	23.2808	24.299	23.4439	ID-UI-IIDS-U0410	OM264554	hCoV-19/USA/ID-UI-IIDS-U0410/2020	EPI_ISL_8645285
U0417	University	2020-10-07	20	Female	B.1.2	20G	22.4964	22.6471	22.0088	ID-UI-IIDS-U0417	OM264555	hCoV-19/USA/ID-UI-IIDS-U0417/2020	EPI_ISL_8645286
U0418	University	2020-10-07	56	Male	B.1.1.291	20B	21.9904	21.7361	22.4766	ID-UI-IIDS-U0418	OM264556	hCoV-19/USA/ID-UI-IIDS-U0418/2020	EPI_ISL_8645287
U0420	Community	2020-10-07	40	Female	B.1.2	20G	20.0205	19.9077	20.0519	ID-UI-IIDS-U0420	OM264557	hCoV-19/USA/ID-UI-IIDS-U0420/2020	EPI_ISL_8645288
U0421	Community	2020-10-07	19	Male	B.1.2	20G	13.9437	14.1777	14.533	ID-UI-IIDS-U0421	OM264558	hCoV-19/USA/ID-UI-IIDS-U0421/2020	EPI_ISL_8645289
U0424	University	2020-10-07	20	Female	B.1.2	20G	23.2126	23.8088	24.1299	ID-UI-IIDS-U0424	OM264559	hCoV-19/USA/ID-UI-IIDS-U0424/2020	EPI_ISL_8645290
U0429	University	2020-10-07	18	Female	B.1.2	20G	13.743	12.9113	14.7187	ID-UI-IIDS-U0429	OM264560	hCoV-19/USA/ID-UI-IIDS-U0429/2020	EPI_ISL_8645291
U0431	University	2020-10-07	32	Male	B.1.2	20G	16.5532	17.0057	17.7696	ID-UI-IIDS-U0431	OM264561	hCoV-19/USA/ID-UI-IIDS-U0431/2020	EPI_ISL_8645292
U0436	University	2020-10-07	19	Male	B.1.2	20G	19.2337	19.4891	19.4527	ID-UI-IIDS-U0436	OM264562	hCoV-19/USA/ID-UI-IIDS-U0436/2020	EPI_ISL_8645293
U0439	Community	2020-10-07	55	Female	B.1.2	20G	19.1261	19.7411	20.0737	ID-UI-IIDS-U0439	OM264563	hCoV-19/USA/ID-UI-IIDS-U0439/2020	EPI_ISL_8645294
U0441	University	2020-10-07	20	Male	B.1.2	20G	22.1756	22.5359	23.0426	ID-UI-IIDS-U0441	OM264564	hCoV-19/USA/ID-UI-IIDS-U0441/2020	EPI_ISL_8645295
U0443	University	2020-10-07	18	Male	B.1.2	20G	18.6973	18.8527	19.7034	ID-UI-IIDS-U0443	OM264565	hCoV-19/USA/ID-UI-IIDS-U0443/2020	EPI_ISL_8645296
U0444	University	2020-10-07	19	Male	B.1.2	20G	14.3324	15.0148	15.2879	ID-UI-IIDS-U0444	OM264566	hCoV-19/USA/ID-UI-IIDS-U0444/2020	EPI_ISL_8645297
U0446	University	2020-10-07	22	Male	B.1.1.291	20B	24.6203	24.7459	25.159	ID-UI-IIDS-U0446	OM264567	hCoV-19/USA/ID-UI-IIDS-U0446/2020	EPI_ISL_8645298
U0447	University	2020-10-07	19	Female	B.1.2	20G	20.8892	21.3494	21.7683	ID-UI-IIDS-U0447	OM264568	hCoV-19/USA/ID-UI-IIDS-U0447/2020	EPI_ISL_8645299
U0448	University	2020-10-07	18	Female	B.1.2	20G	21.7492	21.8584	22.5255	ID-UI-IIDS-U0448	OM264569	hCoV-19/USA/ID-UI-IIDS-U0448/2020	EPI_ISL_8645300
U0449	University	2020-10-07	21	Female	B.1.2	20G	20.2464	20.6131	20.8546	ID-UI-IIDS-U0449	OM264570	hCoV-19/USA/ID-UI-IIDS-U0449/2020	EPI_ISL_8645301
U0463	Community	2020-10-07	20	Female	B.1.2	20G	13.4672	14.362	14.0155	ID-UI-IIDS-U0463	OM264571	hCoV-19/USA/ID-UI-IIDS-U0463/2020	EPI_ISL_8645302
U0464	Community	2020-10-07	29	Female	B.1.2	20G	13.3399	14.4053	14.5288	ID-UI-IIDS-U0464	OM264572	hCoV-19/USA/ID-UI-IIDS-U0464/2020	EPI_ISL_8645303
U0465	Community	2020-10-07	21	Female	B.1.2	20G	19.6822	19.2943	20.3828	ID-UI-IIDS-U0465	OM264573	hCoV-19/USA/ID-UI-IIDS-U0465/2020	EPI_ISL_8645304
U0466	Community	2020-10-14	51	Female	B.1.2	20G	17.0684	17.5292	17.5821	ID-UI-IIDS-U0466	OM264574	hCoV-19/USA/ID-UI-IIDS-U0466/2020	EPI_ISL_8645305
U0467	Community	2020-10-14	43	Female	B.1.2	20G	23.3545	23.6727	23.8893	ID-UI-IIDS-U0467	OM264575	hCoV-19/USA/ID-UI-IIDS-U0467/2020	EPI_ISL_8645306
U0469	Community	2020-10-07	66	Female	B.1.2	20G	13.8957	14.3308	14.2397	ID-UI-IIDS-U0469	OM264576	hCoV-19/USA/ID-UI-IIDS-U0469/2020	EPI_ISL_8645307
U0470	University	2020-10-14	23	Female	B.1.2	20G	17.8881	18.4701	18.2982	ID-UI-IIDS-U0470	OM264577	hCoV-19/USA/ID-UI-IIDS-U0470/2020	EPI_ISL_8645308
U0471	Community	2020-10-14	39	Female	B.1.2	20G	20.4593	21.3135	21.5748	ID-UI-IIDS-U0471	OM264578	hCoV-19/USA/ID-UI-IIDS-U0471/2020	EPI_ISL_8645309
U0472	Community	2020-10-14	43	Female	B.1.2	20G	17.8942	17.9013	18.3623	ID-UI-IIDS-U0472	OM264579	hCoV-19/USA/ID-UI-IIDS-U0472/2020	EPI_ISL_8645310
U0473	Community	2020-10-14	24	Male	B.1.2	20G	17.8272	17.2874	18.2957	ID-UI-IIDS-U0473	OM264580	hCoV-19/USA/ID-UI-IIDS-U0473/2020	EPI_ISL_8645311
U0477	University	2020-10-14	20	Male	B.1.2	20G	15.1794	15.8928	15.7407	ID-UI-IIDS-U0477	OM264581	hCoV-19/USA/ID-UI-IIDS-U0477/2020	EPI_ISL_8645312
U0478	University	2020-10-14	18	Male	B.1.2	20G	19.9532	19.7343	20.3715	ID-UI-IIDS-U0478	OM264582	hCoV-19/USA/ID-UI-IIDS-U0478/2020	EPI_ISL_8645313
U0479	University	2020-10-14	19	Male	B.1.2	20G	21.6821	22.3051	21.7095	ID-UI-IIDS-U0479	OM264583	hCoV-19/USA/ID-UI-IIDS-U0479/2020	EPI_ISL_8645314
U0480	University	2020-10-14	19	Male	B.1.2	20G	20.52	21.1835	20.6116	ID-UI-IIDS-U0480	OM264584	hCoV-19/USA/ID-UI-IIDS-U0480/2020	EPI_ISL_8645315
U0484	University	2020-10-14	20	Female	B.1.2	20G	17.6836	17.0201	18.3551	ID-UI-IIDS-U0484	OM264585	hCoV-19/USA/ID-UI-IIDS-U0484/2020	EPI_ISL_8645316
U0486	University	2020-10-14	26	Female	B.1.2	20G	16.6269	16.0376	16.3314	ID-UI-IIDS-U0486	OM264586	hCoV-19/USA/ID-UI-IIDS-U0486/2020	EPI_ISL_8645317
U0488	Community	2020-10-14	62	Male	B.1.2	20G	13.125	13.5135	13.9184	ID-UI-IIDS-U0488	OM264587	hCoV-19/USA/ID-UI-IIDS-U0488/2020	EPI_ISL_8645318
U0489	Community	2020-10-14	38	Female	B.1.2	20G	20.9587	20.96	22.1618	ID-UI-IIDS-U0489	OM264588	hCoV-19/USA/ID-UI-IIDS-U0489/2020	EPI_ISL_8645319
U0490	Community	2020-10-14	17	Male	B.1.2	20G	17.3598	17.4582	17.521	ID-UI-IIDS-U0490	OM264589	hCoV-19/USA/ID-UI-IIDS-U0490/2020	EPI_ISL_8645320
U0492	Community	2020-10-14	13	Female	B.1.2	20G	19.9983	20.1873	20.4815	ID-UI-IIDS-U0492	OM264590	hCoV-19/USA/ID-UI-IIDS-U0492/2020	EPI_ISL_8645321
U0493	Community	2020-10-14	61	Female	B.1.2	20G	16.852	17.2703	17.5478	ID-UI-IIDS-U0493	OM264591	hCoV-19/USA/ID-UI-IIDS-U0493/2020	EPI_ISL_8645322
U0500	University	2020-10-14	18	Male	B.1	20A	13.6358	13.2977	14.1108	ID-UI-IIDS-U0500	OM264592	hCoV-19/USA/ID-UI-IIDS-U0500/2020	EPI_ISL_8645323
U0503	University	2020-10-14	18	Male	B.1.2	20G	13.4703	14.4928	14.6018	ID-UI-IIDS-U0503	OM264593	hCoV-19/USA/ID-UI-IIDS-U0503/2020	EPI_ISL_8645324
U0504	Community	2020-10-14	20	Male	B.1.2	20G	21.4442	22.3543	22.4283	ID-UI-IIDS-U0504	OM264594	hCoV-19/USA/ID-UI-IIDS-U0504/2020	EPI_ISL_8645325
U0511	Community	2020-10-14	59	Male	B.1.2	20G	17.7878	16.9273	18.749	ID-UI-IIDS-U0511	OM264595	hCoV-19/USA/ID-UI-IIDS-U0511/2020	EPI_ISL_8645326
U0512	Community	2020-10-14	23	Male	B.1.2	20G	16.9026	16.7862	17.5455	ID-UI-IIDS-U0512	OM264596	hCoV-19/USA/ID-UI-IIDS-U0512/2020	EPI_ISL_8645327
U0519	Community	2020-10-14	16	Female	B.1.2	20G	21.9673	23.6163	22.6344	ID-UI-IIDS-U0519	OM264597	hCoV-19/USA/ID-UI-IIDS-U0519/2020	EPI_ISL_8645328
U0520	Community	2020-10-14	16	Female	B.1.2	20G	17.8957	17.8919	18.3267	ID-UI-IIDS-U0520	OM264598	hCoV-19/USA/ID-UI-IIDS-U0520/2020	EPI_ISL_8645329
U0522	University	2020-10-14	19	Male	B.1.2	20G	23.469	23.2842	24.0213	ID-UI-IIDS-U0522	OM264599	hCoV-19/USA/ID-UI-IIDS-U0522/2020	EPI_ISL_8645330
U0523	Community	2020-10-14	21	Female	B.1.2	20G	18.1139	19.1458	19.1921	ID-UI-IIDS-U0523	OM264600	hCoV-19/USA/ID-UI-IIDS-U0523/2020	EPI_ISL_8645331
U0524	Community	2020-10-14	26	Male	B.1.2	20G	20.2622	20.7038	21.1118	ID-UI-IIDS-U0524	OM264601	hCoV-19/USA/ID-UI-IIDS-U0524/2020	EPI_ISL_8645332
U0528	Community	2020-10-14	15	Male	B.1.2	20G	17.108	17.351	17.625	ID-UI-IIDS-U0528	OM264602	hCoV-19/USA/ID-UI-IIDS-U0528/2020	EPI_ISL_8645333
U0529	Community	2020-10-14	60	Female	B.1.2	20G	22.4071	20.1317	22.3437	ID-UI-IIDS-U0529	OM264603	hCoV-19/USA/ID-UI-IIDS-U0529/2020	EPI_ISL_8645334
U0530	Community	2020-10-14	58	Male	B.1.2	20G	18.7199	19.5306	19.9725	ID-UI-IIDS-U0530	OM264604	hCoV-19/USA/ID-UI-IIDS-U0530/2020	EPI_ISL_8645335
U0532	Community	2020-10-14	43	Female	B.1.2	20G	10.5849	10.6443	10.8717	ID-UI-IIDS-U0532	OM264605	hCoV-19/USA/ID-UI-IIDS-U0532/2020	EPI_ISL_8645336
U0533	University	2020-10-14	18	Male	B.1	20A	20.0959	20.4781	21.1336	ID-UI-IIDS-U0533	OM264606	hCoV-19/USA/ID-UI-IIDS-U0533/2020	EPI_ISL_8645337
U0534	Community	2020-10-14	49	Male	B.1.2	20G	11.6513	12.122	11.7599	ID-UI-IIDS-U0534	OM264607	hCoV-19/USA/ID-UI-IIDS-U0534/2020	EPI_ISL_8645338
U0535	Community	2020-10-14	79	Female	B.1.2	20G	12.217	11.9296	11.7214	ID-UI-IIDS-U0535	OM264608	hCoV-19/USA/ID-UI-IIDS-U0535/2020	EPI_ISL_8645339
U0536	Community	2020-10-14	48	Male	B.1.2	20G	17.5725	17.8113	17.8324	ID-UI-IIDS-U0536	OM264609	hCoV-19/USA/ID-UI-IIDS-U0536/2020	EPI_ISL_8645340
U0537	Community	2020-10-14	46	Female	B.1.2	20G	14.4996	14.6189	15.0348	ID-UI-IIDS-U0537	OM264610	hCoV-19/USA/ID-UI-IIDS-U0537/2020	EPI_ISL_8645341
U0538	Community	2020-10-14	54	Female	B.1.234	20A	12.5822	12.6908	13.3488	ID-UI-IIDS-U0538	OM264611	hCoV-19/USA/ID-UI-IIDS-U0538/2020	EPI_ISL_8645342
U0541	Community	2020-10-21	49	Male	B.1.2	20G	22.9483	23.1861	23.3304	ID-UI-IIDS-U0541	OM264612	hCoV-19/USA/ID-UI-IIDS-U0541/2020	EPI_ISL_8645343
U0542	Community	2020-10-21	16	Female	B.1.2	20G	21.6997	21.4263	21.2734	ID-UI-IIDS-U0542	OM264613	hCoV-19/USA/ID-UI-IIDS-U0542/2020	EPI_ISL_8645344
U0543	Community	2020-10-21	67	Female	B.1.2	20G	19.6322	19.857	20.4526	ID-UI-IIDS-U0543	OM264614	hCoV-19/USA/ID-UI-IIDS-U0543/2020	EPI_ISL_8645345
U0544	Community	2020-10-21	34	Female	B.1.2	20G	20.3794	20.4374	20.6882	ID-UI-IIDS-U0544	OM264615	hCoV-19/USA/ID-UI-IIDS-U0544/2020	EPI_ISL_8645346
U0545	Community	2020-10-21	26	Female	B.1.2	20G	22.7568	23.0229	23.6646	ID-UI-IIDS-U0545	OM264616	hCoV-19/USA/ID-UI-IIDS-U0545/2020	EPI_ISL_8645347
U0546	University	2020-10-21	43	Female	B.1.2	20G	19.4563	18.9879	19.7177	ID-UI-IIDS-U0546	OM264617	hCoV-19/USA/ID-UI-IIDS-U0546/2020	EPI_ISL_8645348
U0548	Community	2020-10-21	20	Female	B.1.2	20G	13.1144	11.8389	13.9638	ID-UI-IIDS-U0548	OM264618	hCoV-19/USA/ID-UI-IIDS-U0548/2020	EPI_ISL_8645349
U0551	University	2020-10-21	19	Female	B.1.609	20A	22.2549	20.5124	22.7537	ID-UI-IIDS-U0551	OM264619	hCoV-19/USA/ID-UI-IIDS-U0551/2020	EPI_ISL_8645350
U0554	University	2020-10-21	22	Male	B.1.2	20G	14.8586	15.9655	15.4885	ID-UI-IIDS-U0554	OM264620	hCoV-19/USA/ID-UI-IIDS-U0554/2020	EPI_ISL_8645351
U0555	University	2020-10-21	54	Female	B.1.2	20G	22.8101	21.0282	23.0246	ID-UI-IIDS-U0555	OM264621	hCoV-19/USA/ID-UI-IIDS-U0555/2020	EPI_ISL_8645352
U0557	Community	2020-10-21	27	Male	B.1.2	20G	21.3958	21.7018	22.3036	ID-UI-IIDS-U0557	OM264622	hCoV-19/USA/ID-UI-IIDS-U0557/2020	EPI_ISL_8645353
U0558	University	2020-10-21	18	Male	B.1.2	20G	17.7561	18.0465	18.589	ID-UI-IIDS-U0558	OM264623	hCoV-19/USA/ID-UI-IIDS-U0558/2020	EPI_ISL_8645354
U0559	Community	2020-10-21	30	Female	B.1.234	20A	18.6825	19.3777	19.167	ID-UI-IIDS-U0559	OM264624	hCoV-19/USA/ID-UI-IIDS-U0559/2020	EPI_ISL_8645355
U0562	Community	2020-10-21	77	Male	B.1.2	20G	14.7672	14.8136	15.4804	ID-UI-IIDS-U0562	OM264625	hCoV-19/USA/ID-UI-IIDS-U0562/2020	EPI_ISL_8645356
U0566	University	2020-10-21	19	Male	B.1.609	20A	24.1583	23.9783	24.8743	ID-UI-IIDS-U0566	OM264626	hCoV-19/USA/ID-UI-IIDS-U0566/2020	EPI_ISL_8645357
U0567	University	2020-10-21	19	Male	B.1	20A	17.736	17.9866	18.3322	ID-UI-IIDS-U0567	OM264627	hCoV-19/USA/ID-UI-IIDS-U0567/2020	EPI_ISL_8645358
U0568	Community	2020-10-21	46	Male	B.1.2	20G	22.2498	24.0104	23.362	ID-UI-IIDS-U0568	OM264628	hCoV-19/USA/ID-UI-IIDS-U0568/2020	EPI_ISL_8645359
U0571	Community	2020-10-21	33	Male	B.1.2	20G	22.4941	22.6755	23.3036	ID-UI-IIDS-U0571	OM264629	hCoV-19/USA/ID-UI-IIDS-U0571/2020	EPI_ISL_8645360
U0574	Community	2020-10-21	23	Female	B.1.2	20G	16.5537	17.5155	17.6295	ID-UI-IIDS-U0574	OM264630	hCoV-19/USA/ID-UI-IIDS-U0574/2020	EPI_ISL_8645361
U0577	University	2020-10-21	40	Female	B.1.2	20G	17.7818	16.368	18.4067	ID-UI-IIDS-U0577	OM264631	hCoV-19/USA/ID-UI-IIDS-U0577/2020	EPI_ISL_8645362
U0578	University	2020-10-21	20	Male	B.1.2	20G	22.2471	22.8204	22.9393	ID-UI-IIDS-U0578	OM264632	hCoV-19/USA/ID-UI-IIDS-U0578/2020	EPI_ISL_8645363
U0582	Community	2020-10-21	12	Male	B.1.2	20G	18.2359	19.3511	19.6636	ID-UI-IIDS-U0582	OM264633	hCoV-19/USA/ID-UI-IIDS-U0582/2020	EPI_ISL_8645364
U0586	Community	2020-10-21	42	Female	B.1.2	20G	17.2525	17.9195	18.2239	ID-UI-IIDS-U0586	OM264634	hCoV-19/USA/ID-UI-IIDS-U0586/2020	EPI_ISL_8645365
U0587	Community	2020-10-21	44	Male	B.1.2	20G	20.7133	21.6173	20.9045	ID-UI-IIDS-U0587	OM264635	hCoV-19/USA/ID-UI-IIDS-U0587/2020	EPI_ISL_8645366
U0591	Community	2020-10-21	58	Male	B.1.2	20G	22.2376	23.2732	23.2525	ID-UI-IIDS-U0591	OM264636	hCoV-19/USA/ID-UI-IIDS-U0591/2020	EPI_ISL_8645367
U0592	Community	2020-10-21	57	Female	B.1.2	20G	15.932	16.7762	16.8131	ID-UI-IIDS-U0592	OM264637	hCoV-19/USA/ID-UI-IIDS-U0592/2020	EPI_ISL_8645368
U0593	Community	2020-10-21	42	Female	B.1.2	20G	17.205	18.255	17.9916	ID-UI-IIDS-U0593	OM264638	hCoV-19/USA/ID-UI-IIDS-U0593/2020	EPI_ISL_8645369
U0594	Community	2020-10-21	19	Male	B.1.2	20G	18.2147	18.5775	18.2201	ID-UI-IIDS-U0594	OM264639	hCoV-19/USA/ID-UI-IIDS-U0594/2020	EPI_ISL_8645370
U0595	Community	2020-10-21	21	Male	B.1.587	20C	14.6169	15.7108	15.645	ID-UI-IIDS-U0595	OM264640	hCoV-19/USA/ID-UI-IIDS-U0595/2020	EPI_ISL_8645371
U0596	Community	2020-10-21	63	Male	B.1.2	20G	23.7601	24.3014	24.5318	ID-UI-IIDS-U0596	OM264641	hCoV-19/USA/ID-UI-IIDS-U0596/2020	EPI_ISL_8645372
U0598	Community	2020-10-21	22	Female	B.1.2	20G	17.3966	16.7408	18.5325	ID-UI-IIDS-U0598	OM264642	hCoV-19/USA/ID-UI-IIDS-U0598/2020	EPI_ISL_8645373
U0600	Community	2020-10-21	11	Male	B.1.2	20G	22.9915	23.6047	23.1493	ID-UI-IIDS-U0600	OM264643	hCoV-19/USA/ID-UI-IIDS-U0600/2020	EPI_ISL_8645374
U0601	Community	2020-10-21	56	Male	B.1.2	20G	21.732	22.4546	21.9426	ID-UI-IIDS-U0601	OM264644	hCoV-19/USA/ID-UI-IIDS-U0601/2020	EPI_ISL_8645375
U0603	Community	2020-10-21	21	Male	B.1.2	20G	21.4446	21.7568	21.9181	ID-UI-IIDS-U0603	OM264645	hCoV-19/USA/ID-UI-IIDS-U0603/2020	EPI_ISL_8645376
U0604	Community	2020-10-28	44	Female	B.1.2	20G	16.7839	16.8846	17.458	ID-UI-IIDS-U0604	OM264646	hCoV-19/USA/ID-UI-IIDS-U0604/2020	EPI_ISL_8645377
U0606	Community	2020-10-28	47	Female	B.1.1.291	20B	24.3265	24.3948	24.6499	ID-UI-IIDS-U0606	OM264647	hCoV-19/USA/ID-UI-IIDS-U0606/2020	EPI_ISL_8645378
U0607	Community	2020-10-28	16	Female	B.1.2	20G	22.3782	22.8138	22.692	ID-UI-IIDS-U0607	OM264648	hCoV-19/USA/ID-UI-IIDS-U0607/2020	EPI_ISL_8645379
U0608	Community	2020-10-28	23	Female	B.1.2	20G	21.6375	21.8244	21.9489	ID-UI-IIDS-U0608	OM264649	hCoV-19/USA/ID-UI-IIDS-U0608/2020	EPI_ISL_8645380
U0610	Community	2020-10-28	39	Female	B.1.2	20G	24.698	24.8459	25.3015	ID-UI-IIDS-U0610	OM264650	hCoV-19/USA/ID-UI-IIDS-U0610/2020	EPI_ISL_8645381
U0611	Community	2020-10-28	49	Female	B.1.2	20G	15.4728	14.6361	16.2918	ID-UI-IIDS-U0611	OM264651	hCoV-19/USA/ID-UI-IIDS-U0611/2020	EPI_ISL_8645382
U0612	Community	2020-10-28	14	Female	B.1.2	20G	14.9866	14.3156	15.694	ID-UI-IIDS-U0612	OM264652	hCoV-19/USA/ID-UI-IIDS-U0612/2020	EPI_ISL_8645383
U0613	Community	2020-10-28	47	Female	B.1.2	20G	18.4618	16.8298	18.9547	ID-UI-IIDS-U0613	OM264653	hCoV-19/USA/ID-UI-IIDS-U0613/2020	EPI_ISL_8645384
U0615	Community	2020-10-28	42	Male	B.1.2	20G	14.8325	14.5606	15.1665	ID-UI-IIDS-U0615	OM264654	hCoV-19/USA/ID-UI-IIDS-U0615/2020	EPI_ISL_8645385
U0616	Community	2020-10-28	20	Female	B.1.2	20G	16.4496	17.3714	17.8213	ID-UI-IIDS-U0616	OM264655	hCoV-19/USA/ID-UI-IIDS-U0616/2020	EPI_ISL_8645386
U0617	Community	2020-10-28	43	Male	B.1	20A	18.7906	19.4122	19.4714	ID-UI-IIDS-U0617	OM264656	hCoV-19/USA/ID-UI-IIDS-U0617/2020	EPI_ISL_8645387
U0619	Community	2020-10-28	59	Male	B.1.2	20G	24.8294	24.8152	25.4595	ID-UI-IIDS-U0619	OM264657	hCoV-19/USA/ID-UI-IIDS-U0619/2020	EPI_ISL_8645388
U0620	Community	2020-10-28	55	Female	B.1.2	20G	17.9673	17.3612	18.3727	ID-UI-IIDS-U0620	OM264658	hCoV-19/USA/ID-UI-IIDS-U0620/2020	EPI_ISL_8645389
U0621	Community	2020-10-28	43	Male	B.1.2	20G	16.7275	15.429	17.3452	ID-UI-IIDS-U0621	OM264659	hCoV-19/USA/ID-UI-IIDS-U0621/2020	EPI_ISL_8645390
U0622	Community	2020-10-28	73	Male	B.1.2	20G	17.6498	17.7349	18.6332	ID-UI-IIDS-U0622	OM264660	hCoV-19/USA/ID-UI-IIDS-U0622/2020	EPI_ISL_8645391
U0623	Community	2020-10-28	54	Male	B.1.2	20G	18.8472	18.3156	19.4274	ID-UI-IIDS-U0623	OM264661	hCoV-19/USA/ID-UI-IIDS-U0623/2020	EPI_ISL_8645392
U0624	Community	2020-10-28	47	Male	B.1.2	20G	20.2187	20.159	20.384	ID-UI-IIDS-U0624	OM264662	hCoV-19/USA/ID-UI-IIDS-U0624/2020	EPI_ISL_8645393
U0625	Community	2020-10-28	51	Female	B.1.2	20G	23.3945	23.2137	24.1577	ID-UI-IIDS-U0625	OM264663	hCoV-19/USA/ID-UI-IIDS-U0625/2020	EPI_ISL_8645394
U0626	Community	2020-10-28	48	Female	B.1.2	20G	17.5446	17.3451	18.4265	ID-UI-IIDS-U0626	OM264664	hCoV-19/USA/ID-UI-IIDS-U0626/2020	EPI_ISL_8645395
U0627	Community	2020-10-28	54	Male	B.1	20A	17.0501	17.2037	17.5819	ID-UI-IIDS-U0627	OM264665	hCoV-19/USA/ID-UI-IIDS-U0627/2020	EPI_ISL_8645396
U0628	Community	2020-10-28	38	Female	B.1.2	20G	21.4148	21.6968	21.8204	ID-UI-IIDS-U0628	OM264666	hCoV-19/USA/ID-UI-IIDS-U0628/2020	EPI_ISL_8645397
U0630	University	2020-10-28	22	Male	B.1.2	20G	21.2955	21.255	21.8125	ID-UI-IIDS-U0630	OM264667	hCoV-19/USA/ID-UI-IIDS-U0630/2020	EPI_ISL_8645398
U0632	Community	2020-10-28	28	Male	B.1.2	20G	17.6329	17.2701	18.0673	ID-UI-IIDS-U0632	OM264668	hCoV-19/USA/ID-UI-IIDS-U0632/2020	EPI_ISL_8645399
U0633	Community	2020-10-28	9	Female	B.1.2	20G	23.6452	24.8376	23.7312	ID-UI-IIDS-U0633	OM264669	hCoV-19/USA/ID-UI-IIDS-U0633/2020	EPI_ISL_8645400
U0635	Community	2020-10-28	15	Male	B.1.2	20G	21.8967	21.7719	22.4486	ID-UI-IIDS-U0635	OM264670	hCoV-19/USA/ID-UI-IIDS-U0635/2020	EPI_ISL_8645401
U0636	Community	2020-10-28	57	Female	B.1.2	20G	18.5595	18.8489	19.3131	ID-UI-IIDS-U0636	OM264671	hCoV-19/USA/ID-UI-IIDS-U0636/2020	EPI_ISL_8645402
U0638	Community	2020-10-28	36	Female	B.1.2	20G	14.2794	14.1953	14.8041	ID-UI-IIDS-U0638	OM264672	hCoV-19/USA/ID-UI-IIDS-U0638/2020	EPI_ISL_8645403
U0639	Community	2020-10-28	78	Female	B.1.2	20G	15.4748	14.6	15.6285	ID-UI-IIDS-U0639	OM264673	hCoV-19/USA/ID-UI-IIDS-U0639/2020	EPI_ISL_8645404
U0640	Community	2020-10-28	67	Female	B.1.2	20G	18.7013	18.6584	19.4756	ID-UI-IIDS-U0640	OM264674	hCoV-19/USA/ID-UI-IIDS-U0640/2020	EPI_ISL_8645405
U0641	Community	2020-10-28	61	Female	B.1.2	20G	23.2441	23.4384	24.1141	ID-UI-IIDS-U0641	OM264675	hCoV-19/USA/ID-UI-IIDS-U0641/2020	EPI_ISL_8645406
U0642	Community	2020-10-28	77	Male	B.1.2	20G	18.0983	18.0518	18.3348	ID-UI-IIDS-U0642	OM264676	hCoV-19/USA/ID-UI-IIDS-U0642/2020	EPI_ISL_8645407
U0643	Community	2020-10-28	38	Female	B.1.2	20G	21.3172	21.4901	22.3007	ID-UI-IIDS-U0643	OM264677	hCoV-19/USA/ID-UI-IIDS-U0643/2020	EPI_ISL_8645408
U0645	Community	2020-10-28	29	Female	B.1.2	20G	22.5236	23.1363	23.4656	ID-UI-IIDS-U0645	OM264678	hCoV-19/USA/ID-UI-IIDS-U0645/2020	EPI_ISL_8645409
U0646	Community	2020-10-28	55	Male	B.1.2	20G	11.8827	11.7251	12.4433	ID-UI-IIDS-U0646	OM264679	hCoV-19/USA/ID-UI-IIDS-U0646/2020	EPI_ISL_8645410
U0647	Community	2020-10-28	73	Female	B.1.2	20G	23.7491	22.8775	23.8838	ID-UI-IIDS-U0647	OM264680	hCoV-19/USA/ID-UI-IIDS-U0647/2020	EPI_ISL_8645411
U0651	Community	2020-10-28	73	Male	B.1.2	20G	18.3245	18.6105	18.7801	ID-UI-IIDS-U0651	OM264681	hCoV-19/USA/ID-UI-IIDS-U0651/2020	EPI_ISL_8645412
U0654	Community	2020-10-28	16	Male	B.1.2	20G	20.8666	21.2097	21.2624	ID-UI-IIDS-U0654	OM264682	hCoV-19/USA/ID-UI-IIDS-U0654/2020	EPI_ISL_8645413
U0655	Community	2020-10-28	62	Male	B.1.2	20G	11.6578	11.5261	12.6096	ID-UI-IIDS-U0655	OM264683	hCoV-19/USA/ID-UI-IIDS-U0655/2020	EPI_ISL_8645414
U0656	Community	2020-10-28	17	Male	B.1.2	20G	11.7987	11.774	12.4464	ID-UI-IIDS-U0656	OM264684	hCoV-19/USA/ID-UI-IIDS-U0656/2020	EPI_ISL_8645415
U0657	University	2020-10-28	21	Male	B.1.2	20G	18.4079	17.302	18.89	ID-UI-IIDS-U0657	OM264685	hCoV-19/USA/ID-UI-IIDS-U0657/2020	EPI_ISL_8645416
U0658	Community	2020-10-28	68	Male	B.1.1.291	20B	22.5293	21.6013	22.751	ID-UI-IIDS-U0658	OM264686	hCoV-19/USA/ID-UI-IIDS-U0658/2020	EPI_ISL_8645417
U0659	University	2020-10-28	21	Male	B.1.2	20G	21.4088	21.5081	21.6974	ID-UI-IIDS-U0659	OM264687	hCoV-19/USA/ID-UI-IIDS-U0659/2020	EPI_ISL_8645418
U0661	Community	2020-10-28	52	Male	B.1.2	20G	19.4001	18.8204	20.2118	ID-UI-IIDS-U0661	OM264688	hCoV-19/USA/ID-UI-IIDS-U0661/2020	EPI_ISL_8645419
U0662	Community	2020-10-28	54	Male	B.1.2	20G	18.5112	17.8799	19.2996	ID-UI-IIDS-U0662	OM264689	hCoV-19/USA/ID-UI-IIDS-U0662/2020	EPI_ISL_8645420
U0663	Community	2020-10-28	22	Male	B.1.2	20G	22.741	22.8383	23.0227	ID-UI-IIDS-U0663	OM264690	hCoV-19/USA/ID-UI-IIDS-U0663/2020	EPI_ISL_8645421
U0664	Community	2020-10-28	61	Male	B.1.2	20G	18.2926	18.5285	18.9217	ID-UI-IIDS-U0664	OM264691	hCoV-19/USA/ID-UI-IIDS-U0664/2020	EPI_ISL_8645422
U0666	Community	2020-10-28	30	Female	B.1.2	20G	15.0027	15.7647	15.7557	ID-UI-IIDS-U0666	OM264692	hCoV-19/USA/ID-UI-IIDS-U0666/2020	EPI_ISL_8645423
U0667	Community	2020-10-28	19	Female	B.1.2	20G	17.448	17.8072	18.3124	ID-UI-IIDS-U0667	OM264693	hCoV-19/USA/ID-UI-IIDS-U0667/2020	EPI_ISL_8645424
U0668	Community	2020-10-28	69	Female	B.1.2	20G	13.7075	12.5503	14.4455	ID-UI-IIDS-U0668	OM264694	hCoV-19/USA/ID-UI-IIDS-U0668/2020	EPI_ISL_8645425
U0669	Community	2020-10-28	35	Female	B.1.2	20G	16.4259	16.6269	17.3462	ID-UI-IIDS-U0669	OM264695	hCoV-19/USA/ID-UI-IIDS-U0669/2020	EPI_ISL_8645426
U0670	Community	2020-10-28	71	Female	B.1.2	20G	14.6703	14.3292	15.472	ID-UI-IIDS-U0670	OM264696	hCoV-19/USA/ID-UI-IIDS-U0670/2020	EPI_ISL_8645427
U0671	Community	2020-10-28	34	Female	B.1.2	20G	22.3495	22.7159	23.2885	ID-UI-IIDS-U0671	OM264697	hCoV-19/USA/ID-UI-IIDS-U0671/2020	EPI_ISL_8645428
U0672	Community	2020-10-28	68	Male	B.1.2	20G	17.9879	18.4445	18.7827	ID-UI-IIDS-U0672	OM264698	hCoV-19/USA/ID-UI-IIDS-U0672/2020	EPI_ISL_8645429
U0673	Community	2020-10-28	48	Male	B.1.2	20G	16.6023	17.3719	17.6411	ID-UI-IIDS-U0673	OM264699	hCoV-19/USA/ID-UI-IIDS-U0673/2020	EPI_ISL_8645430
U0674	Community	2020-11-04	30	Male	B.1.2	20G	12.1556	9.42919	12.7207	ID-UI-IIDS-U0674	OM264700	hCoV-19/USA/ID-UI-IIDS-U0674/2020	EPI_ISL_8645431
U0675	Community	2020-11-04	28	Female	B.1.2	20G	19.8961	20.3175	20.6638	ID-UI-IIDS-U0675	OM264701	hCoV-19/USA/ID-UI-IIDS-U0675/2020	EPI_ISL_8645432
U0676	Community	2020-11-04	30	Male	B.1.2	20G	19.131	18.6904	19.6323	ID-UI-IIDS-U0676	OM264702	hCoV-19/USA/ID-UI-IIDS-U0676/2020	EPI_ISL_8645433
U0679	University	2020-11-04	52	Female	B.1.2	20G	24.5217	24.6839	25.5171	ID-UI-IIDS-U0679	OM264703	hCoV-19/USA/ID-UI-IIDS-U0679/2020	EPI_ISL_8645434
U0680	Community	2020-11-04	52	Female	B.1.2	20G	14.5298	14.4172	15.3551	ID-UI-IIDS-U0680	OM264704	hCoV-19/USA/ID-UI-IIDS-U0680/2020	EPI_ISL_8645435
U0682	Community	2020-11-04	24	Male	B.1.2	20G	14.8536	14.8879	16.1698	ID-UI-IIDS-U0682	OM264705	hCoV-19/USA/ID-UI-IIDS-U0682/2020	EPI_ISL_8645436
U0684	Community	2020-10-28	32	Male	B.1.2	20G	15.1873	15.1552	15.901	ID-UI-IIDS-U0684	OM264706	hCoV-19/USA/ID-UI-IIDS-U0684/2020	EPI_ISL_8645437
U0687	University	2020-11-04	21	Male	B.1.2	20G	13.5046	13.3174	13.7205	ID-UI-IIDS-U0687	OM264707	hCoV-19/USA/ID-UI-IIDS-U0687/2020	EPI_ISL_8645438
U0688	Community	2020-11-04	25	Male	B.1.2	20G	14.8422	15.7975	15.7729	ID-UI-IIDS-U0688	OM264708	hCoV-19/USA/ID-UI-IIDS-U0688/2020	EPI_ISL_8645439
U0689	Community	2020-11-04	31	Male	B.1.2	20G	17.1242	17.6675	17.3955	ID-UI-IIDS-U0689	OM264709	hCoV-19/USA/ID-UI-IIDS-U0689/2020	EPI_ISL_8645440
U0690	Community	2020-11-04	30	Male	B.1.2	20G	23.6204	22.817	23.5457	ID-UI-IIDS-U0690	OM264710	hCoV-19/USA/ID-UI-IIDS-U0690/2020	EPI_ISL_8645441
U0691	Community	2020-11-04	42	Male	B.1.2	20G	12.755	12.7457	13.2222	ID-UI-IIDS-U0691	OM264711	hCoV-19/USA/ID-UI-IIDS-U0691/2020	EPI_ISL_8645442
U0692	Community	2020-11-04	58	Male	B.1.2	20G	14.8825	15.0473	15.7497	ID-UI-IIDS-U0692	OM264712	hCoV-19/USA/ID-UI-IIDS-U0692/2020	EPI_ISL_8645443
U0693	Community	2020-11-04	56	Male	B.1.2	20G	20.8152	20.9815	21.7716	ID-UI-IIDS-U0693	OM264713	hCoV-19/USA/ID-UI-IIDS-U0693/2020	EPI_ISL_8645444
U0694	Community	2020-11-04	23	Female	B.1	20A	18.4102	16.9305	18.3791	ID-UI-IIDS-U0694	OM264714	hCoV-19/USA/ID-UI-IIDS-U0694/2020	EPI_ISL_8645445
U0695	Community	2020-11-04	27	Male	B.1.2	20G	17.322	17.6687	17.8938	ID-UI-IIDS-U0695	OM264715	hCoV-19/USA/ID-UI-IIDS-U0695/2020	EPI_ISL_8645446
U0697	Community	2020-11-04	62	Female	B.1.2	20G	19.8614	20.2254	20.5704	ID-UI-IIDS-U0697	OM264716	hCoV-19/USA/ID-UI-IIDS-U0697/2020	EPI_ISL_8645447
U0698	Community	2020-11-04	33	Male	B.1.2	20G	13.6921	13.5444	14.3248	ID-UI-IIDS-U0698	OM264717	hCoV-19/USA/ID-UI-IIDS-U0698/2020	EPI_ISL_8645448
U0699	Community	2020-11-04	47	Female	B.1.2	20G	12.6532	12.9297	13.3882	ID-UI-IIDS-U0699	OM264718	hCoV-19/USA/ID-UI-IIDS-U0699/2020	EPI_ISL_8645449
U0704	University	2020-11-04	22	Male	B.1.2	20G	23.2718	24.5435	24.6809	ID-UI-IIDS-U0704	OM264719	hCoV-19/USA/ID-UI-IIDS-U0704/2020	EPI_ISL_8645450
U0708	Community	2020-11-04	44	Female	B.1.2	20G	19.0721	19.2479	19.6568	ID-UI-IIDS-U0708	OM264720	hCoV-19/USA/ID-UI-IIDS-U0708/2020	EPI_ISL_8645451
U0711	University	2020-11-04	21	Female	B.1.2	20G	21.0621	21.6357	21.3274	ID-UI-IIDS-U0711	OM264721	hCoV-19/USA/ID-UI-IIDS-U0711/2020	EPI_ISL_8645452
U0712	University	2020-11-04	27	Female	B.1.2	20G	24.1732	24.7413	24.302	ID-UI-IIDS-U0712	OM264722	hCoV-19/USA/ID-UI-IIDS-U0712/2020	EPI_ISL_8645453
U0714	University	2020-11-04	21	Female	B.1	20A	16.6437	16.5193	17.3717	ID-UI-IIDS-U0714	OM264723	hCoV-19/USA/ID-UI-IIDS-U0714/2020	EPI_ISL_8645454
U0715	Community	2020-11-04	22	Female	B.1.2	20G	20.2573	20.2027	20.706	ID-UI-IIDS-U0715	OM264724	hCoV-19/USA/ID-UI-IIDS-U0715/2020	EPI_ISL_8645455
U0716	University	2020-11-04	21	Female	B.1.2	20G	14.8802	15.294	15.5791	ID-UI-IIDS-U0716	OM264725	hCoV-19/USA/ID-UI-IIDS-U0716/2020	EPI_ISL_8645456
U0718	University	2020-11-04	19	Male	B.1.2	20G	17.7359	17.8584	18.4133	ID-UI-IIDS-U0718	OM264726	hCoV-19/USA/ID-UI-IIDS-U0718/2020	EPI_ISL_8645457
U0719	Community	2020-11-04	76	Male	B.1.2	20G	17.2715	18.3468	17.9051	ID-UI-IIDS-U0719	OM264727	hCoV-19/USA/ID-UI-IIDS-U0719/2020	EPI_ISL_8678680
U0720	Community	2020-11-04	27	Female	B.1.2	20G	22.4123	23.4063	23.7594	ID-UI-IIDS-U0720	OM264728	hCoV-19/USA/ID-UI-IIDS-U0720/2020	EPI_ISL_8645458
U0721	Community	2020-11-04	73	Female	B.1.2	20G	16.4006	16.6211	16.962	ID-UI-IIDS-U0721	OM264729	hCoV-19/USA/ID-UI-IIDS-U0721/2020	EPI_ISL_8678681
U0724	Community	2020-11-04	74	Male	B.1.2	20G	22.3802	23.5748	23.3237	ID-UI-IIDS-U0724	OM264730	hCoV-19/USA/ID-UI-IIDS-U0724/2020	EPI_ISL_8645459
U0727	Community	2020-11-04	18	Female	B.1.2	20G	17.5998	17.2613	17.8717	ID-UI-IIDS-U0727	OM264731	hCoV-19/USA/ID-UI-IIDS-U0727/2020	EPI_ISL_8645460
U0729	Community	2020-11-04	55	Female	B.1.2	20G	15.5842	16.6005	16.2023	ID-UI-IIDS-U0729	OM264732	hCoV-19/USA/ID-UI-IIDS-U0729/2020	EPI_ISL_8645461
U0730	University	2020-11-04	21	Female	B.1.2	20G	17.0016	17.6173	18.2315	ID-UI-IIDS-U0730	OM264733	hCoV-19/USA/ID-UI-IIDS-U0730/2020	EPI_ISL_8645462
U0732	University	2020-11-04	26	Male	B.1.2	20G	17.9265	19.5219	18.609	ID-UI-IIDS-U0732	OM264734	hCoV-19/USA/ID-UI-IIDS-U0732/2020	EPI_ISL_8645463
U0734	University	2020-11-04	23	Female	B.1.2	20G	19.7471	20.2911	19.6606	ID-UI-IIDS-U0734	OM264735	hCoV-19/USA/ID-UI-IIDS-U0734/2020	EPI_ISL_8645464
U0735	University	2020-11-04	20	Male	B.1.2	20G	20.3764	19.8713	20.9146	ID-UI-IIDS-U0735	OM264736	hCoV-19/USA/ID-UI-IIDS-U0735/2020	EPI_ISL_8645465
U0736	University	2020-11-04	18	Female	B.1.2	20G	22.0117	23.5219	23.1126	ID-UI-IIDS-U0736	OM264737	hCoV-19/USA/ID-UI-IIDS-U0736/2020	EPI_ISL_8645466
U0737	Community	2020-11-04	32	Female	B.1.2	20G	19.4156	20.3547	20.6151	ID-UI-IIDS-U0737	OM264738	hCoV-19/USA/ID-UI-IIDS-U0737/2020	EPI_ISL_8645467
U0738	Community	2020-11-04	46	Male	B.1.2	20G	19.0611	19.6624	20.2016	ID-UI-IIDS-U0738	OM264739	hCoV-19/USA/ID-UI-IIDS-U0738/2020	EPI_ISL_8645468
U0739	University	2020-11-04	22	Female	B.1	20A	20.0766	21.513	20.8238	ID-UI-IIDS-U0739	OM264740	hCoV-19/USA/ID-UI-IIDS-U0739/2020	EPI_ISL_8645469
U0741	University	2020-11-04	20	Female	B.1.2	20G	20.7581	21.5662	21.1954	ID-UI-IIDS-U0741	OM264741	hCoV-19/USA/ID-UI-IIDS-U0741/2020	EPI_ISL_8645470
U0742	University	2020-11-04	24	Male	B.1.2	20G	17.1766	16.2023	17.5066	ID-UI-IIDS-U0742	OM264742	hCoV-19/USA/ID-UI-IIDS-U0742/2020	EPI_ISL_8645471
U0743	University	2020-11-04	28	Male	B.1.2	20G	21.4532	20.3833	22.3354	ID-UI-IIDS-U0743	OM264743	hCoV-19/USA/ID-UI-IIDS-U0743/2020	EPI_ISL_8645472
U0744	University	2020-11-04	27	Male	B.1.2	20G	23.8429	24.7854	24.7983	ID-UI-IIDS-U0744	OM264744	hCoV-19/USA/ID-UI-IIDS-U0744/2020	EPI_ISL_8645473
U0745	University	2020-11-04	20	Female	B.1	20A	23.7733	23.7908	24.0331	ID-UI-IIDS-U0745	OM264745	hCoV-19/USA/ID-UI-IIDS-U0745/2020	EPI_ISL_8645474
U0746	University	2020-11-04	19	Male	B.1.2	20G	18.9372	19.1666	19.6047	ID-UI-IIDS-U0746	OM264746	hCoV-19/USA/ID-UI-IIDS-U0746/2020	EPI_ISL_8645475
U0747	University	2020-11-04	21	Female	B.1	20A	17.0661	17.6833	18.4818	ID-UI-IIDS-U0747	OM264747	hCoV-19/USA/ID-UI-IIDS-U0747/2020	EPI_ISL_8645476
U0748	University	2020-11-04	21	Female	B.1.2	20G	17.3067	17.9155	17.6998	ID-UI-IIDS-U0748	OM264748	hCoV-19/USA/ID-UI-IIDS-U0748/2020	EPI_ISL_8645477
U0749	University	2020-11-04	22	Female	B.1.2	20G	21.8201	21.9188	21.7719	ID-UI-IIDS-U0749	OM264749	hCoV-19/USA/ID-UI-IIDS-U0749/2020	EPI_ISL_8645478
U0753	University	2020-11-04	18	Female	B.1.1.291	20B	16.3771	16.7554	17.011	ID-UI-IIDS-U0753	OL901513	hCoV-19/USA/ID-UI-IIDS-U0753/2020	EPI_ISL_8322593
U0754	University	2020-11-04	18	Female	B.1.2	20G	21.8176	22.2496	22.4672	ID-UI-IIDS-U0754	OL901514	hCoV-19/USA/ID-UI-IIDS-U0754/2020	EPI_ISL_8373372
U0755	University	2020-11-04	20	Female	B.1.2	20G	24.6314	25.3577	25.3706	ID-UI-IIDS-U0755	OL901515	hCoV-19/USA/ID-UI-IIDS-U0755/2020	EPI_ISL_8373373
U0757	University	2020-11-04	21	Female	B.1.2	20G	18.1215	18.5247	19.2499	ID-UI-IIDS-U0757	OL901516	hCoV-19/USA/ID-UI-IIDS-U0757/2020	EPI_ISL_8373374
U0758	University	2020-11-04	40	Male	B.1.2	20G	18.5381	20.1676	19.452	ID-UI-IIDS-U0758	OL901517	hCoV-19/USA/ID-UI-IIDS-U0758/2020	EPI_ISL_8373375
U0759	University	2020-11-04	24	Female	B.1.2	20G	18.2421	19.2081	19.2242	ID-UI-IIDS-U0759	OL901518	hCoV-19/USA/ID-UI-IIDS-U0759/2020	EPI_ISL_8373376
U0761	Community	2020-11-04	68	Male	B.1.2	20G	13.3173	13.456	14.2997	ID-UI-IIDS-U0761	OL901519	hCoV-19/USA/ID-UI-IIDS-U0761/2020	EPI_ISL_8373377
U0762	Community	2020-11-04	71	Female	B.1.2	20G	22.8914	22.8333	23.6713	ID-UI-IIDS-U0762	OL901520	hCoV-19/USA/ID-UI-IIDS-U0762/2020	EPI_ISL_8373378
U0764	Community	2020-11-04	21	Male	B.1.2	20G	16.4704	16.3929	16.9439	ID-UI-IIDS-U0764	OL901521	hCoV-19/USA/ID-UI-IIDS-U0764/2020	EPI_ISL_8373379
U0765	University	2020-11-04	18	Male	B.1.2	20G	18.5836	18.6433	19.2076	ID-UI-IIDS-U0765	OL901522	hCoV-19/USA/ID-UI-IIDS-U0765/2020	EPI_ISL_8373380
U0766	Community	2020-11-04	40	Male	B.1.2	20G	16.3589	17.6434	17.5482	ID-UI-IIDS-U0766	OL901523	hCoV-19/USA/ID-UI-IIDS-U0766/2020	EPI_ISL_8373381
U0767	Community	2020-11-04	61	Female	B.1.2	20G	18.1215	17.9824	18.9517	ID-UI-IIDS-U0767	OL901524	hCoV-19/USA/ID-UI-IIDS-U0767/2020	EPI_ISL_8373382
U0769	Community	2020-11-04	42	Male	B.1.2	20G	20.1984	20.4577	21.3906	ID-UI-IIDS-U0769	OL901525	hCoV-19/USA/ID-UI-IIDS-U0769/2020	EPI_ISL_8373383
U0770	University	2020-11-04	40	Male	B.1.2	20G	23.3018	23.5872	23.76	ID-UI-IIDS-U0770	OL901526	hCoV-19/USA/ID-UI-IIDS-U0770/2020	EPI_ISL_8373384
U0771	Community	2020-11-04	24	Female	B.1.2	20G	16.2584	15.3017	17.5003	ID-UI-IIDS-U0771	OL901527	hCoV-19/USA/ID-UI-IIDS-U0771/2020	EPI_ISL_8373385
U0772	University	2020-11-04	20	Female	B.1.2	20G	16.1506	17.4227	17.5895	ID-UI-IIDS-U0772	OL901528	hCoV-19/USA/ID-UI-IIDS-U0772/2020	EPI_ISL_8373386
U0774	University	2020-11-04	21	Female	B.1	20A	21.5297	22.013	21.8207	ID-UI-IIDS-U0774	OL901529	hCoV-19/USA/ID-UI-IIDS-U0774/2020	EPI_ISL_8373387
U0775	Community	2020-11-04	65	Male	B.1.1	20B	23.67	23.2098	23.6802	ID-UI-IIDS-U0775	OL901530	hCoV-19/USA/ID-UI-IIDS-U0775/2020	EPI_ISL_8373388
U0776	University	2020-11-04	20	Male	B.1	20A	20.9409	20.9207	21.2241	ID-UI-IIDS-U0776	OL901531	hCoV-19/USA/ID-UI-IIDS-U0776/2020	EPI_ISL_8373389
U0777	Community	2020-11-04	22	Male	B.1.2	20G	15.4544	15.725	15.9098	ID-UI-IIDS-U0777	OL901532	hCoV-19/USA/ID-UI-IIDS-U0777/2020	EPI_ISL_8373390
U0778	Community	2020-11-04	43	Male	B.1.2	20G	13.1394	12.5675	13.5939	ID-UI-IIDS-U0778	OL901533	hCoV-19/USA/ID-UI-IIDS-U0778/2020	EPI_ISL_8373391
U0780	Community	2020-11-04	26	Male	B.1.2	20G	19.2872	18.3591	19.6829	ID-UI-IIDS-U0780	OL901534	hCoV-19/USA/ID-UI-IIDS-U0780/2020	EPI_ISL_8373392
U0781	University	2020-11-04	24	Female	B.1	20A	21.9921	22.3047	22.6007	ID-UI-IIDS-U0781	OL901535	hCoV-19/USA/ID-UI-IIDS-U0781/2020	EPI_ISL_8373393
U0783	University	2020-11-04	28	Male	B.1.2	20G	23.4321	24.3326	24.3152	ID-UI-IIDS-U0783	OL901537	hCoV-19/USA/ID-UI-IIDS-U0783/2020	EPI_ISL_8373395
U0784	Community	2020-11-04	19	Female	B.1.2	20G	21.5366	21.5333	21.9712	ID-UI-IIDS-U0784	OL901538	hCoV-19/USA/ID-UI-IIDS-U0784/2020	EPI_ISL_8373396
U0785	Community	2020-11-04	60	Female	B.1.2	20G	22.8015	23.8243	23.922	ID-UI-IIDS-U0785	OL901539	hCoV-19/USA/ID-UI-IIDS-U0785/2020	EPI_ISL_8373397
U0786	Community	2020-11-04	44	Female	B.1.2	20G	17.6413	19.018	18.9572	ID-UI-IIDS-U0786	OL901540	hCoV-19/USA/ID-UI-IIDS-U0786/2020	EPI_ISL_8373398
U0788	Community	2020-11-04	35	Male	B.1.2	20G	15.3189	15.7514	16.1893	ID-UI-IIDS-U0788	OL901541	hCoV-19/USA/ID-UI-IIDS-U0788/2020	EPI_ISL_8373399
U0789	Community	2020-11-04	19	Female	B.1.2	20G	16.8174	17.0378	17.4595	ID-UI-IIDS-U0789	OL901542	hCoV-19/USA/ID-UI-IIDS-U0789/2020	EPI_ISL_8373400
U0790	Community	2020-11-04	23	Female	B.1.2	20G	19.4185	18.5731	19.6831	ID-UI-IIDS-U0790	OL901543	hCoV-19/USA/ID-UI-IIDS-U0790/2020	EPI_ISL_8373401
U0792	University	2020-11-04	18	Female	B.1.2	20G	20.3023	20.5373	21.1628	ID-UI-IIDS-U0792	OL901544	hCoV-19/USA/ID-UI-IIDS-U0792/2020	EPI_ISL_8373402
U0794	Community	2020-11-04	11	Female	B.1.2	20G	15.3884	14.6841	15.6552	ID-UI-IIDS-U0794	OL901545	hCoV-19/USA/ID-UI-IIDS-U0794/2020	EPI_ISL_8373403
U0795	Community	2020-11-11	27	Female	B.1.2	20G	19.3853	20.3038	20.379	ID-UI-IIDS-U0795	OL901546	hCoV-19/USA/ID-UI-IIDS-U0795/2020	EPI_ISL_8373404
U0796	University	2020-11-11	20	Female	B.1	20A	15.459	15.6904	16.5339	ID-UI-IIDS-U0796	OL901547	hCoV-19/USA/ID-UI-IIDS-U0796/2020	EPI_ISL_8373405
U0800	Community	2020-11-11	25	Male	B.1.2	20G	15.4543	13.9021	15.9098	ID-UI-IIDS-U0800	OL901550	hCoV-19/USA/ID-UI-IIDS-U0800/2020	EPI_ISL_8373408
U0801	Community	2020-11-11	21	Female	B.1.2	20G	17.7098	17.8017	18.3563	ID-UI-IIDS-U0801	OL901551	hCoV-19/USA/ID-UI-IIDS-U0801/2020	EPI_ISL_8373409
U0802	Community	2020-11-11	33	Female	B.1.2	20G	14.4134	14.9783	15.4784	ID-UI-IIDS-U0802	OL901552	hCoV-19/USA/ID-UI-IIDS-U0802/2020	EPI_ISL_8373410
U0804	Community	2020-11-11	56	Female	B.1.2	20G	16.2637	15.9777	16.9364	ID-UI-IIDS-U0804	OL901553	hCoV-19/USA/ID-UI-IIDS-U0804/2020	EPI_ISL_8373411
U0805	Community	2020-11-11	25	Male	B.1	20A	24.4301	25.2601	25.0037	ID-UI-IIDS-U0805	OL901554	hCoV-19/USA/ID-UI-IIDS-U0805/2020	EPI_ISL_8373412
U0806	Community	2020-11-11	25	Female	B.1	20A	20.366	19.6351	20.868	ID-UI-IIDS-U0806	OL901555	hCoV-19/USA/ID-UI-IIDS-U0806/2020	EPI_ISL_8373413
U0807	Community	2020-11-11	64	Female	B.1.2	20G	19.7491	19.3286	20.2906	ID-UI-IIDS-U0807	OL901556	hCoV-19/USA/ID-UI-IIDS-U0807/2020	EPI_ISL_8373414
U0808	Community	2020-11-11	43	Female	B.1.2	20G	14.7661	15.306	15.9113	ID-UI-IIDS-U0808	OL901557	hCoV-19/USA/ID-UI-IIDS-U0808/2020	EPI_ISL_8373415
U0809	Community	2020-11-11	54	Male	B.1.2	20G	24.498	25.2258	24.7766	ID-UI-IIDS-U0809	OL901558	hCoV-19/USA/ID-UI-IIDS-U0809/2020	EPI_ISL_8373416
U0812	Community	2020-11-11	34	Female	B.1.2	20G	13.6282	13.5543	14.2284	ID-UI-IIDS-U0812	OL901560	hCoV-19/USA/ID-UI-IIDS-U0812/2020	EPI_ISL_8373418
U0813	Community	2020-11-11	39	Female	B.1.2	20G	13.7156	12.9515	13.8634	ID-UI-IIDS-U0813	OL901561	hCoV-19/USA/ID-UI-IIDS-U0813/2020	EPI_ISL_8373419
U0814	Community	2020-11-11	32	Male	B.1.2	20G	15.8424	16.9786	16.4762	ID-UI-IIDS-U0814	OL901562	hCoV-19/USA/ID-UI-IIDS-U0814/2020	EPI_ISL_8373420
U0815	Community	2020-11-11	65	Female	B.1.2	20G	19.704	19.4405	20.3842	ID-UI-IIDS-U0815	OL901563	hCoV-19/USA/ID-UI-IIDS-U0815/2020	EPI_ISL_8373421
U0817	Community	2020-11-11	17	Male	B.1.2	20G	21.1915	22.3856	21.5593	ID-UI-IIDS-U0817	OL901565	hCoV-19/USA/ID-UI-IIDS-U0817/2020	EPI_ISL_8373423
U0818	Community	2020-11-11	56	Female	B.1.2	20G	18.4867	17.7407	17.3363	ID-UI-IIDS-U0818	OL901566	hCoV-19/USA/ID-UI-IIDS-U0818/2020	EPI_ISL_8373424
U0819	University	2020-11-11	22	Female	B.1	20A	22.1305	22.5406	22.441	ID-UI-IIDS-U0819	OL901567	hCoV-19/USA/ID-UI-IIDS-U0819/2020	EPI_ISL_8373425
U0821	Community	2020-11-11	39	Female	B.1.2	20G	18.3389	18.3151	18.6114	ID-UI-IIDS-U0821	OL901568	hCoV-19/USA/ID-UI-IIDS-U0821/2020	EPI_ISL_8373426
U0823	Community	2020-11-11	57	Female	B.1.2	20G	21.8386	22.8144	22.5716	ID-UI-IIDS-U0823	OL901569	hCoV-19/USA/ID-UI-IIDS-U0823/2020	EPI_ISL_8373427
U0826	University	2020-11-11	22	Male	B.1	20A	21.2891	21.8764	21.4538	ID-UI-IIDS-U0826	OL901572	hCoV-19/USA/ID-UI-IIDS-U0826/2020	EPI_ISL_8373430
U0828	University	2020-11-11	21	Male	B.1.2	20G	22.9728	22.7989	23.8246	ID-UI-IIDS-U0828	OL901573	hCoV-19/USA/ID-UI-IIDS-U0828/2020	EPI_ISL_8373431
U0829	Community	2020-11-11	29	Male	B.1.2	20G	16.354	17.354	17.462	ID-UI-IIDS-U0829	OL901574	hCoV-19/USA/ID-UI-IIDS-U0829/2020	EPI_ISL_8373432
U0830	Community	2020-11-11	23	Female	B.1.2	20G	21.8489	23.3973	23.2183	ID-UI-IIDS-U0830	OL901575	hCoV-19/USA/ID-UI-IIDS-U0830/2020	EPI_ISL_8373433
U0832	University	2020-11-11	20	Male	B.1.2	20G	19.4572	20.7189	20.7695	ID-UI-IIDS-U0832	OL901576	hCoV-19/USA/ID-UI-IIDS-U0832/2020	EPI_ISL_8373434
U0834	University	2020-11-11	20	Male	B.1.2	20G	18.0659	19.3994	19.3958	ID-UI-IIDS-U0834	OL901578	hCoV-19/USA/ID-UI-IIDS-U0834/2020	EPI_ISL_8373436
U0835	Community	2020-11-11	10	Female	B.1.2	20G	15.3677	15.8624	16.2896	ID-UI-IIDS-U0835	OL901579	hCoV-19/USA/ID-UI-IIDS-U0835/2020	EPI_ISL_8373437
U0836	University	2020-11-11	18	Female	B.1.2	20G	19.8636	18.9729	20.2994	ID-UI-IIDS-U0836	OL901580	hCoV-19/USA/ID-UI-IIDS-U0836/2020	EPI_ISL_8373438
U0838	University	2020-11-11	20	Female	B.1.2	20G	14.7658	14.4954	15.4155	ID-UI-IIDS-U0838	OL901582	hCoV-19/USA/ID-UI-IIDS-U0838/2020	EPI_ISL_8373440
U0839	University	2020-11-11	19	Female	B.1.2	20G	20.6833	21.4899	21.336	ID-UI-IIDS-U0839	OL901583	hCoV-19/USA/ID-UI-IIDS-U0839/2020	EPI_ISL_8373441
U0840	University	2020-11-11	18	Female	B.1.2	20G	16.9485	17.1284	17.5778	ID-UI-IIDS-U0840	OL901584	hCoV-19/USA/ID-UI-IIDS-U0840/2020	EPI_ISL_8373442
U0841	University	2020-11-11	20	Female	B.1.2	20G	21.9013	21.4769	22.4271	ID-UI-IIDS-U0841	OL901585	hCoV-19/USA/ID-UI-IIDS-U0841/2020	EPI_ISL_8373443
U0843	Community	2020-11-11	23	Male	B.1.234	20A	21.188	21.6515	21.9025	ID-UI-IIDS-U0843	OL901587	hCoV-19/USA/ID-UI-IIDS-U0843/2020	EPI_ISL_8373445
U0844	Community	2020-11-11	49	Male	B.1.2	20G	21.5431	22.4377	22.5138	ID-UI-IIDS-U0844	OL901588	hCoV-19/USA/ID-UI-IIDS-U0844/2020	EPI_ISL_8373446
U0846	Community	2020-11-11	23	Female	B.1.2	20G	23.9842	24.9017	24.7162	ID-UI-IIDS-U0846	OL901589	hCoV-19/USA/ID-UI-IIDS-U0846/2020	EPI_ISL_8373447
U0847	Community	2020-11-11	27	Female	B.1.2	20G	12.5592	12.7203	13.0238	ID-UI-IIDS-U0847	OM840138	hCoV-19/USA/ID-UI-IIDS-U0847/2020	EPI_ISL_10402935
U0850	University	2020-11-11	21	Female	B.1.2	20G	18.4851	19.5567	18.5991	ID-UI-IIDS-U0850	OM840139	hCoV-19/USA/ID-UI-IIDS-U0850/2020	EPI_ISL_10402936
U0852	University	2020-11-11	44	Female	B.1	20A	21.3689	22.2226	22.2736	ID-UI-IIDS-U0852	OM840140	hCoV-19/USA/ID-UI-IIDS-U0852/2020	EPI_ISL_10402937
U0853	University	2020-11-11	20	Male	B.1.2	20G	25.1637	24.9679	25.4969	ID-UI-IIDS-U0853	OM840141	hCoV-19/USA/ID-UI-IIDS-U0853/2020	EPI_ISL_10402938
U0856	University	2020-11-11	21	Female	B.1.2	20G	22.9986	22.5177	24.0412	ID-UI-IIDS-U0856	OM840142	hCoV-19/USA/ID-UI-IIDS-U0856/2020	EPI_ISL_10402939
U0857	University	2020-11-11	20	Female	B.1.2	20G	22.5685	22.7336	22.9833	ID-UI-IIDS-U0857	OM840143	hCoV-19/USA/ID-UI-IIDS-U0857/2020	EPI_ISL_10402940
U0862	Community	2020-11-11	27	Female	B.1.2	20G	20.928	21.2674	21.3681	ID-UI-IIDS-U0862	OM840144	hCoV-19/USA/ID-UI-IIDS-U0862/2020	EPI_ISL_10402941
U0863	University	2020-11-11	18	Female	B.1.2	20G	19.0095	18.5446	19.3898	ID-UI-IIDS-U0863	OM840145	hCoV-19/USA/ID-UI-IIDS-U0863/2020	EPI_ISL_10402942
U0864	University	2020-11-11	21	Male	B.1.2	20G	14.8416	15.6163	16.2471	ID-UI-IIDS-U0864	OM840146	hCoV-19/USA/ID-UI-IIDS-U0864/2020	EPI_ISL_10402943
U0866	University	2020-11-11	22	Male	B.1.2	20G	14.4534	15.4096	15.9663	ID-UI-IIDS-U0866	OM840147	hCoV-19/USA/ID-UI-IIDS-U0866/2020	EPI_ISL_10402944
U0867	University	2020-11-11	32	Male	B.1	20A	24.2115	24.4348	24.8638	ID-UI-IIDS-U0867	OM840148	hCoV-19/USA/ID-UI-IIDS-U0867/2020	EPI_ISL_10402945
U0870	University	2020-11-11	22	Male	B.1	20A	22.8135	22.7149	22.9692	ID-UI-IIDS-U0870	OM840149	hCoV-19/USA/ID-UI-IIDS-U0870/2020	EPI_ISL_10402946
U0872	Community	2020-11-11	19	Male	B.1.2	20C	21.257	20.4491	21.5713	ID-UI-IIDS-U0872	OM840150	hCoV-19/USA/ID-UI-IIDS-U0872/2020	EPI_ISL_10402947
U0877	University	2020-11-11	23	Female	B.1	20A	17.1487	17.3412	18.2413	ID-UI-IIDS-U0877	OM840151	hCoV-19/USA/ID-UI-IIDS-U0877/2020	EPI_ISL_10402948
U0881	Community	2020-11-11	10	Male	B.1.2	20G	20.0452	19.4543	21.3235	ID-UI-IIDS-U0881	OM840152	hCoV-19/USA/ID-UI-IIDS-U0881/2020	EPI_ISL_10402949
U0882	Community	2020-11-11	27	Male	B.1.2	20G	21.7239	21.6821	22.283	ID-UI-IIDS-U0882	OM840153	hCoV-19/USA/ID-UI-IIDS-U0882/2020	EPI_ISL_10402950
U0883	Community	2020-11-11	51	Male	B.1.2	20G	20.2984	20.6871	21.4855	ID-UI-IIDS-U0883	OM840154	hCoV-19/USA/ID-UI-IIDS-U0883/2020	EPI_ISL_10402951
U0884	Community	2020-11-11	29	Female	B.1.2	20G	17.6494	17.6208	18.4002	ID-UI-IIDS-U0884	OM840155	hCoV-19/USA/ID-UI-IIDS-U0884/2020	EPI_ISL_10402952
U0886	University	2020-11-11	19	Female	B.1.2	20G	21.588	21.6914	22.2953	ID-UI-IIDS-U0886	OM840156	hCoV-19/USA/ID-UI-IIDS-U0886/2020	EPI_ISL_10402953
U0887	Community	2020-11-11	20	Male	B.1.2	20G	15.2034	14.7144	15.7425	ID-UI-IIDS-U0887	OM840157	hCoV-19/USA/ID-UI-IIDS-U0887/2020	EPI_ISL_10402954
U0888	Community	2020-11-11	61	Female	B.1	20A	20.0603	20.3609	21.1968	ID-UI-IIDS-U0888	OM840158	hCoV-19/USA/ID-UI-IIDS-U0888/2020	EPI_ISL_10402955
U0890	Community	2020-11-11	21	Male	B.1.2	20G	20.7856	21.4458	21.5397	ID-UI-IIDS-U0890	OM840159	hCoV-19/USA/ID-UI-IIDS-U0890/2020	EPI_ISL_10402956
U0891	Community	2020-11-11	30	Male	B.1.2	20G	18.3103	17.7488	18.8876	ID-UI-IIDS-U0891	OM840160	hCoV-19/USA/ID-UI-IIDS-U0891/2020	EPI_ISL_10402957
U0892	University	2020-11-11	20	Male	B.1.2	20G	12.7247	12.6642	13.5319	ID-UI-IIDS-U0892	OM840161	hCoV-19/USA/ID-UI-IIDS-U0892/2020	EPI_ISL_10402958
U0894	University	2020-11-11	53	Female	B.1.2	20G	17.4113	17.4912	17.8752	ID-UI-IIDS-U0894	OM840162	hCoV-19/USA/ID-UI-IIDS-U0894/2020	EPI_ISL_10402959
U0897	University	2020-11-11	18	Female	B.1.2	20G	16.8565	17.0454	17.4599	ID-UI-IIDS-U0897	OM840163	hCoV-19/USA/ID-UI-IIDS-U0897/2020	EPI_ISL_10402960
U0898	Community	2020-11-11	14	Male	B.1.2	20G	21.0026	21.3953	21.8447	ID-UI-IIDS-U0898	OM840164	hCoV-19/USA/ID-UI-IIDS-U0898/2020	EPI_ISL_10402961
U0899	Community	2020-11-11	34	Female	B.1.2	20G	13.9981	13.7448	14.7299	ID-UI-IIDS-U0899	OM840165	hCoV-19/USA/ID-UI-IIDS-U0899/2020	EPI_ISL_10402962
U0901	University	2020-11-11	22	Male	B.1.2	20G	18.3219	18.4106	18.9206	ID-UI-IIDS-U0901	OM840166	hCoV-19/USA/ID-UI-IIDS-U0901/2020	EPI_ISL_10402963
U0902	University	2020-11-11	29	Male	B.1.2	20G	17.825	18.4727	18.2012	ID-UI-IIDS-U0902	OM840167	hCoV-19/USA/ID-UI-IIDS-U0902/2020	EPI_ISL_10402964
U0903	University	2020-11-11	19	Male	B.1.2	20G	20.3083	19.8643	20.7993	ID-UI-IIDS-U0903	OM840168	hCoV-19/USA/ID-UI-IIDS-U0903/2020	EPI_ISL_10402965
U0904	University	2020-11-11	19	Male	B.1.2	20G	22.7923	22.8165	23.6454	ID-UI-IIDS-U0904	OM840169	hCoV-19/USA/ID-UI-IIDS-U0904/2020	EPI_ISL_10402966
U0906	Community	2020-11-11	40	Female	B.1.2	20G	17.5363	16.2972	18.2021	ID-UI-IIDS-U0906	OM840170	hCoV-19/USA/ID-UI-IIDS-U0906/2020	EPI_ISL_10402967
U0908	Community	2020-11-11	12	Male	B.1.2	20G	15.8438	15.4405	16.2521	ID-UI-IIDS-U0908	OM840171	hCoV-19/USA/ID-UI-IIDS-U0908/2020	EPI_ISL_10402968
U0909	University	2020-11-11	22	Female	B.1.2	20G	21.9367	22.5979	22.6362	ID-UI-IIDS-U0909	OM840172	hCoV-19/USA/ID-UI-IIDS-U0909/2020	EPI_ISL_10402969
U0912	Community	2020-11-11	30	Male	B.1.2	20G	15.2563	15.723	16.2677	ID-UI-IIDS-U0912	OM840173	hCoV-19/USA/ID-UI-IIDS-U0912/2020	EPI_ISL_10402970
U0913	Community	2020-11-11	10	Male	B.1.2	20G	15.3057	16.2858	15.994	ID-UI-IIDS-U0913	OM840174	hCoV-19/USA/ID-UI-IIDS-U0913/2020	EPI_ISL_10402971
U0914	Community	2020-11-11	56	Male	B.1.2	20G	18.0776	18.7581	19.3234	ID-UI-IIDS-U0914	OM840175	hCoV-19/USA/ID-UI-IIDS-U0914/2020	EPI_ISL_10402972
U0915	Community	2020-11-11	65	Male	B.1.2	20G	15.2436	16.0346	15.9148	ID-UI-IIDS-U0915	OM840176	hCoV-19/USA/ID-UI-IIDS-U0915/2020	EPI_ISL_10402973
U0916	Community	2020-11-11	32	Male	B.1.2	20G	19.1163	19.7974	20.3617	ID-UI-IIDS-U0916	OM840177	hCoV-19/USA/ID-UI-IIDS-U0916/2020	EPI_ISL_10402974
U0919	Community	2020-11-11	38	Male	B.1.2	20G	24.3808	22.5735	24.6373	ID-UI-IIDS-U0919	OM840178	hCoV-19/USA/ID-UI-IIDS-U0919/2020	EPI_ISL_10402975
U0922	Community	2020-11-11	5	Female	B.1.2	20G	16.5352	17.4815	18.4022	ID-UI-IIDS-U0922	OM840179	hCoV-19/USA/ID-UI-IIDS-U0922/2020	EPI_ISL_10402976
U0923	Community	2020-11-11	27	Male	B.1.2	20G	20.7922	20.514	21.4743	ID-UI-IIDS-U0923	OM840180	hCoV-19/USA/ID-UI-IIDS-U0923/2020	EPI_ISL_10402977
U0927	University	2020-11-11	32	Male	B.1.2	20G	20.6746	18.0729	21.3718	ID-UI-IIDS-U0927	OM840181	hCoV-19/USA/ID-UI-IIDS-U0927/2020	EPI_ISL_10402978
U0929	University	2020-11-11	18	Female	B.1.2	20G	21.4422	21.8143	21.3568	ID-UI-IIDS-U0929	OM840182	hCoV-19/USA/ID-UI-IIDS-U0929/2020	EPI_ISL_10402979
U0931	Community	2020-11-11	21	Male	B.1.2	20G	20.566	19.2091	20.9997	ID-UI-IIDS-U0931	OM840183	hCoV-19/USA/ID-UI-IIDS-U0931/2020	EPI_ISL_10402980
U0932	Community	2020-11-11	8	Male	B.1.2	20G	18.4138	18.5526	18.752	ID-UI-IIDS-U0932	OM840184	hCoV-19/USA/ID-UI-IIDS-U0932/2020	EPI_ISL_10402981
U0933	Community	2020-11-11	12	Male	B.1.2	20G	15.7063	15.2643	15.7644	ID-UI-IIDS-U0933	OM840185	hCoV-19/USA/ID-UI-IIDS-U0933/2020	EPI_ISL_10402982
U0934	Community	2020-11-11	23	Male	B.1.2	20G	16.5119	16.2601	16.5891	ID-UI-IIDS-U0934	OM840186	hCoV-19/USA/ID-UI-IIDS-U0934/2020	EPI_ISL_10402983
U0935	Community	2020-11-11	21	Female	B.1.2	20G	20.2194	20.4037	20.8118	ID-UI-IIDS-U0935	OM840187	hCoV-19/USA/ID-UI-IIDS-U0935/2020	EPI_ISL_10402984
U0936	Community	2020-11-11	62	Female	B.1.2	20G	20.9799	19.9997	21.4108	ID-UI-IIDS-U0936	OM840188	hCoV-19/USA/ID-UI-IIDS-U0936/2020	EPI_ISL_10402985
U0938	Community	2020-11-11	24	Male	B.1.2	20G	18.623	18.3757	19.1064	ID-UI-IIDS-U0938	OM840189	hCoV-19/USA/ID-UI-IIDS-U0938/2020	EPI_ISL_10402986
U0940	Community	2020-11-11	55	Female	B.1.2	20G	23.6948	22.955	23.924	ID-UI-IIDS-U0940	OM840190	hCoV-19/USA/ID-UI-IIDS-U0940/2020	EPI_ISL_10402987
U0941	Community	2020-11-11	58	Male	B.1.2	20G	24.8371	24.8399	24.8271	ID-UI-IIDS-U0941	OM840191	hCoV-19/USA/ID-UI-IIDS-U0941/2020	EPI_ISL_10402988
U0943	Community	2020-11-18	21	Male	B.1.1	20B	18.4971	19.6224	19.2705	ID-UI-IIDS-U0943	OM840192	hCoV-19/USA/ID-UI-IIDS-U0943/2020	EPI_ISL_10402989
U0944	Community	2020-11-18	19	Male	B.1.2	20G	21.0393	21.3335	21.6032	ID-UI-IIDS-U0944	OM840193	hCoV-19/USA/ID-UI-IIDS-U0944/2020	EPI_ISL_10402990
U0945	Community	2020-11-18	14	Male	B.1.2	20G	21.4113	21.6661	21.0905	ID-UI-IIDS-U0945	OM840194	hCoV-19/USA/ID-UI-IIDS-U0945/2020	EPI_ISL_10402991
U0946	Community	2020-11-18	29	Female	B.1.2	20G	22.4801	22.5986	22.4415	ID-UI-IIDS-U0946	OM840195	hCoV-19/USA/ID-UI-IIDS-U0946/2020	EPI_ISL_10402992
U0947	Community	2020-11-18	52	Male	B.1.2	20G	19.5766	19.2844	19.8865	ID-UI-IIDS-U0947	OM840196	hCoV-19/USA/ID-UI-IIDS-U0947/2020	EPI_ISL_10402993
U0948	Community	2020-11-18	39	Female	B.1.2	20G	14.7905	14.6731	15.3294	ID-UI-IIDS-U0948	OM840197	hCoV-19/USA/ID-UI-IIDS-U0948/2020	EPI_ISL_10402994
U0950	University	2020-11-18	23	Female	B.1.2	20G	21.4389	20.706	21.8833	ID-UI-IIDS-U0950	OM840198	hCoV-19/USA/ID-UI-IIDS-U0950/2020	EPI_ISL_10402995
U0951	Community	2020-11-18	31	Female	B.1.2	20G	23.8392	24.8754	24.4373	ID-UI-IIDS-U0951	OM840199	hCoV-19/USA/ID-UI-IIDS-U0951/2020	EPI_ISL_10402996
U0953	Community	2020-11-18	32	Male	B.1.2	20G	18.5391	19.2239	19.7581	ID-UI-IIDS-U0953	OM840200	hCoV-19/USA/ID-UI-IIDS-U0953/2020	EPI_ISL_10402997
U0954	Community	2020-11-18	24	Male	B.1.2	20G	19.4283	19.4483	19.5265	ID-UI-IIDS-U0954	OM840201	hCoV-19/USA/ID-UI-IIDS-U0954/2020	EPI_ISL_10402998
U0956	University	2020-11-18	24	Male	B.1.280	20A	15.6851	12.8322	16.3428	ID-UI-IIDS-U0956	OM840202	hCoV-19/USA/ID-UI-IIDS-U0956/2020	EPI_ISL_10402999
U0958	University	2020-11-18	22	Female	B.1.2	20G	17.4321	17.5561	17.8426	ID-UI-IIDS-U0958	OM840203	hCoV-19/USA/ID-UI-IIDS-U0958/2020	EPI_ISL_10403000
U0959	Community	2020-11-18	21	Female	B.1.2	20G	17.58	17.0427	18.2836	ID-UI-IIDS-U0959	OM840204	hCoV-19/USA/ID-UI-IIDS-U0959/2020	EPI_ISL_10403001
U0960	University	2020-11-18	20	Male	B.1.2	20G	16.6708	16.3384	17.2967	ID-UI-IIDS-U0960	OM840205	hCoV-19/USA/ID-UI-IIDS-U0960/2020	EPI_ISL_10403002
U0961	Community	2020-11-18	28	Male	B.1.2	20G	23.0871	22.6423	23.4805	ID-UI-IIDS-U0961	OM840206	hCoV-19/USA/ID-UI-IIDS-U0961/2020	EPI_ISL_10403003
U0963	Community	2020-11-18	18	Female	B.1.234	20A	16.6686	16.1594	17.1224	ID-UI-IIDS-U0963	OM840207	hCoV-19/USA/ID-UI-IIDS-U0963/2020	EPI_ISL_10403004
U0964	University	2020-11-18	21	Male	B.1.2	20G	24.1662	26.2781	25.6593	ID-UI-IIDS-U0964	OM840208	hCoV-19/USA/ID-UI-IIDS-U0964/2020	EPI_ISL_10403005
U0965	Community	2020-11-18	35	Female	B.1.2	20G	17.3227	17.5281	18	ID-UI-IIDS-U0965	OM840209	hCoV-19/USA/ID-UI-IIDS-U0965/2020	EPI_ISL_10403006
U0971	University	2020-11-18	20	Female	B.1.2	20G	23.6417	23.3997	23.9039	ID-UI-IIDS-U0971	OM840210	hCoV-19/USA/ID-UI-IIDS-U0971/2020	EPI_ISL_10403007
U0973	University	2020-11-18	19	Male	B.1.2	20G	23.2974	23.821	23.7907	ID-UI-IIDS-U0973	OM840211	hCoV-19/USA/ID-UI-IIDS-U0973/2020	EPI_ISL_10403008
U0975	Community	2020-11-18	60	Female	B.1.2	20G	19.1412	18.3744	19.7918	ID-UI-IIDS-U0975	OM840212	hCoV-19/USA/ID-UI-IIDS-U0975/2020	EPI_ISL_10403009
U0976	Community	2020-11-18	51	Female	B.1.2	20G	14.3904	13.4011	14.6129	ID-UI-IIDS-U0976	OM840213	hCoV-19/USA/ID-UI-IIDS-U0976/2020	EPI_ISL_10403010
U0977	Community	2020-11-18	22	Male	B.1.2	20G	16.5922	16.8497	17.1964	ID-UI-IIDS-U0977	OM840214	hCoV-19/USA/ID-UI-IIDS-U0977/2020	EPI_ISL_10403011
U0978	Community	2020-11-18	44	Female	B.1.2	20G	23.1784	22.8033	23.3494	ID-UI-IIDS-U0978	OM840215	hCoV-19/USA/ID-UI-IIDS-U0978/2020	EPI_ISL_10403012
U0979	Community	2020-11-18	69	Male	B.1.2	20G	16.8569	16.9531	17.5764	ID-UI-IIDS-U0979	OM840216	hCoV-19/USA/ID-UI-IIDS-U0979/2020	EPI_ISL_10403013
U0981	Community	2020-11-18	34	Male	B.1.2	20G	14.1537	14.3206	14.3963	ID-UI-IIDS-U0981	OM840217	hCoV-19/USA/ID-UI-IIDS-U0981/2020	EPI_ISL_10403014
U0982	University	2020-11-18	39	Male	B.1.2	20G	21.7434	21.7246	21.9709	ID-UI-IIDS-U0982	OM840218	hCoV-19/USA/ID-UI-IIDS-U0982/2020	EPI_ISL_10403015
U0984	Community	2020-11-18	78	Male	B.1.2	20G	15.045	15.7899	15.727	ID-UI-IIDS-U0984	OM840219	hCoV-19/USA/ID-UI-IIDS-U0984/2020	EPI_ISL_10403016
U0985	Community	2020-11-18	83	Male	B.1.2	20G	21.5653	21.817	21.828	ID-UI-IIDS-U0985	OM840220	hCoV-19/USA/ID-UI-IIDS-U0985/2020	EPI_ISL_10403017
U0989	University	2020-11-18	20	Male	B.1.2	20G	23.7345	24.3452	23.6455	ID-UI-IIDS-U0989	OM840221	hCoV-19/USA/ID-UI-IIDS-U0989/2020	EPI_ISL_10403018
U0990	University	2020-11-18	39	Female	B.1.2	20G	20.5507	21.175	21.3154	ID-UI-IIDS-U0990	OM840222	hCoV-19/USA/ID-UI-IIDS-U0990/2020	EPI_ISL_10403019
U0991	Community	2020-11-18	20	Male	B.1.2	20G	17.6157	17.8566	18.3274	ID-UI-IIDS-U0991	OM840223	hCoV-19/USA/ID-UI-IIDS-U0991/2020	EPI_ISL_10403020
U0992	University	2020-11-18	19	Male	B.1.2	20G	22.8085	23.9744	23.5128	ID-UI-IIDS-U0992	OM840224	hCoV-19/USA/ID-UI-IIDS-U0992/2020	EPI_ISL_10403021
U0994	Community	2020-11-18	75	Female	B.1.2	20G	18.9651	19.9091	19.8061	ID-UI-IIDS-U0994	OM840225	hCoV-19/USA/ID-UI-IIDS-U0994/2020	EPI_ISL_10403022
U0995	University	2020-11-18	18	Female	B.1.2	20G	21.4073	22.0031	21.8273	ID-UI-IIDS-U0995	OM840226	hCoV-19/USA/ID-UI-IIDS-U0995/2020	EPI_ISL_10403023
U0997	Community	2020-11-18	42	Male	B.1.2	20G	18.1409	18.5474	18.7913	ID-UI-IIDS-U0997	OM840227	hCoV-19/USA/ID-UI-IIDS-U0997/2020	EPI_ISL_10403024
U0998	Community	2020-11-18	38	Male	B.1.2	20G	20.7069	21.851	21.365	ID-UI-IIDS-U0998	OM840228	hCoV-19/USA/ID-UI-IIDS-U0998/2020	EPI_ISL_10403025
U0999	University	2020-11-18	63	Male	B.1.2	20G	17.4877	17.498	18.1397	ID-UI-IIDS-U0999	OM840229	hCoV-19/USA/ID-UI-IIDS-U0999/2020	EPI_ISL_10403026
U1000	Community	2020-11-18	23	Female	B.1.2	20G	17.9569	17.4418	18.887	ID-UI-IIDS-U1000	OM840230	hCoV-19/USA/ID-UI-IIDS-U1000/2020	EPI_ISL_10403027
U1002	Community	2020-11-18	63	Female	B.1.2	20G	22.5739	23.4714	23.3456	ID-UI-IIDS-U1002	OM840231	hCoV-19/USA/ID-UI-IIDS-U1002/2020	EPI_ISL_10403028
U1003	University	2020-11-18	20	Male	B.1.2	20G	24.0736	24.1205	24.8207	ID-UI-IIDS-U1003	OM840232	hCoV-19/USA/ID-UI-IIDS-U1003/2020	EPI_ISL_10403029
U1004	University	2020-11-18	22	Male	B.1.2	20G	24.2236	22.753	24.8941	ID-UI-IIDS-U1004	OM840233	hCoV-19/USA/ID-UI-IIDS-U1004/2020	EPI_ISL_10403030
U1011	University	2020-11-18	21	Male	B.1.2	20G	20.466	20.7989	20.3778	ID-UI-IIDS-U1011	OM840234	hCoV-19/USA/ID-UI-IIDS-U1011/2020	EPI_ISL_10403031
U1012	University	2020-11-18	20	Female	B.1.2	20G	21.3831	21.7455	21.8022	ID-UI-IIDS-U1012	OM840235	hCoV-19/USA/ID-UI-IIDS-U1012/2020	EPI_ISL_10403032
U1013	University	2020-11-18	19	Female	B.1.2	20G	16.5854	15.3757	17.6516	ID-UI-IIDS-U1013	OM840236	hCoV-19/USA/ID-UI-IIDS-U1013/2020	EPI_ISL_10403033
U1014	University	2020-11-18	22	Male	B.1.1	20B	22.7438	22.3142	22.8386	ID-UI-IIDS-U1014	OM840237	hCoV-19/USA/ID-UI-IIDS-U1014/2020	EPI_ISL_10403034
U1015	University	2020-11-18	21	Female	B.1.2	20G	17.4653	18.2733	17.7683	ID-UI-IIDS-U1015	OM840238	hCoV-19/USA/ID-UI-IIDS-U1015/2020	EPI_ISL_10403035
U1016	University	2020-11-18	22	Male	B.1.2	20G	21.4844	21.5943	21.8282	ID-UI-IIDS-U1016	OM840239	hCoV-19/USA/ID-UI-IIDS-U1016/2020	EPI_ISL_10403036
U1017	University	2020-11-18	19	Male	B.1.2	20G	17.8556	17.6046	18.4935	ID-UI-IIDS-U1017	OM840240	hCoV-19/USA/ID-UI-IIDS-U1017/2020	EPI_ISL_10403037
U1018	University	2020-11-18	22	Female	B.1.2	20G	24.1809	23.0652	24.643	ID-UI-IIDS-U1018	OM840241	hCoV-19/USA/ID-UI-IIDS-U1018/2020	EPI_ISL_10403038
U1021	University	2020-11-18	18	Female	B.1.2	20G	16.0218	15.9001	15.9757	ID-UI-IIDS-U1021	OM840242	hCoV-19/USA/ID-UI-IIDS-U1021/2020	EPI_ISL_10403039
U1022	University	2020-11-18	20	Male	B.1.2	20G	21.3198	21.5458	21.746	ID-UI-IIDS-U1022	OM840243	hCoV-19/USA/ID-UI-IIDS-U1022/2020	EPI_ISL_10403040
U1025	Community	2020-11-18	0	Female	B.1.2	20G	14.9189	15.6027	15.3328	ID-UI-IIDS-U1025	OM840244	hCoV-19/USA/ID-UI-IIDS-U1025/2020	EPI_ISL_10403041
U1026	Community	2020-11-18	57	Male	B.1.2	20G	23.2992	23.5077	23.5785	ID-UI-IIDS-U1026	OM840245	hCoV-19/USA/ID-UI-IIDS-U1026/2020	EPI_ISL_10403042
U1027	Community	2020-11-18	22	Male	B.1.2	20G	17.7432	18.2654	17.9033	ID-UI-IIDS-U1027	OM840246	hCoV-19/USA/ID-UI-IIDS-U1027/2020	EPI_ISL_10403043
U1028	Community	2020-11-18	18	Female	B.1.2	20G	22.8256	22.9586	23.2199	ID-UI-IIDS-U1028	OM840247	hCoV-19/USA/ID-UI-IIDS-U1028/2020	EPI_ISL_10403044
U1029	Community	2020-11-18	73	Female	B.1.369	20C	16.3414	16.3906	16.958	ID-UI-IIDS-U1029	OM840248	hCoV-19/USA/ID-UI-IIDS-U1029/2020	EPI_ISL_10403045
U1034	University	2020-11-18	24	Male	B.1.2	20G	21.1695	21.1415	22.1296	ID-UI-IIDS-U1034	OM840249	hCoV-19/USA/ID-UI-IIDS-U1034/2020	EPI_ISL_10403046
U1035	Community	2020-11-18	20	Female	B.1.2	20G	15.6345	15.7849	16.5955	ID-UI-IIDS-U1035	OM840250	hCoV-19/USA/ID-UI-IIDS-U1035/2020	EPI_ISL_10403047
U1036	Community	2020-11-18	19	Female	B.1.2	20G	24.7013	24.2529	25.3655	ID-UI-IIDS-U1036	OM840251	hCoV-19/USA/ID-UI-IIDS-U1036/2020	EPI_ISL_10403048
U1037	Community	2020-11-18	40	Male	B.1.2	20G	14.1405	14.2702	14.9077	ID-UI-IIDS-U1037	OM840252	hCoV-19/USA/ID-UI-IIDS-U1037/2020	EPI_ISL_10403049
U1038	University	2020-11-18	24	Male	B.1.2	20G	24.73	24.1273	24.3958	ID-UI-IIDS-U1038	OM840253	hCoV-19/USA/ID-UI-IIDS-U1038/2020	EPI_ISL_10403050
U1040	University	2020-11-18	23	Male	B.1.2	20G	16.6108	17.8089	17.2407	ID-UI-IIDS-U1040	OM840254	hCoV-19/USA/ID-UI-IIDS-U1040/2020	EPI_ISL_10403051
U1044	Community	2020-11-18	36	Female	B.1.2	20G	20.5427	19.7721	21.0059	ID-UI-IIDS-U1044	OM840255	hCoV-19/USA/ID-UI-IIDS-U1044/2020	EPI_ISL_10403052
U1050	University	2020-11-18	19	Male	B.1.2	20G	22.2593	21.4383	21.854	ID-UI-IIDS-U1050	OM840256	hCoV-19/USA/ID-UI-IIDS-U1050/2020	EPI_ISL_10403053
U1055	University	2020-11-18	20	Male	B.1.2	20C	16.9955	17.3222	17.3835	ID-UI-IIDS-U1055	OM840257	hCoV-19/USA/ID-UI-IIDS-U1055/2020	EPI_ISL_10403054
U1056	University	2020-11-18	18	Male	B.1.2	20G	23.2433	23.6802	23.7006	ID-UI-IIDS-U1056	OM840258	hCoV-19/USA/ID-UI-IIDS-U1056/2020	EPI_ISL_10403055
U1059	Community	2020-11-18	23	Male	B.1.1.432	20B	19.1641	19.3608	19.9122	ID-UI-IIDS-U1059	OM840259	hCoV-19/USA/ID-UI-IIDS-U1059/2020	EPI_ISL_10403056
U1060	Community	2020-11-18	42	Female	B.1.2	20G	19.9496	19.1999	20.2552	ID-UI-IIDS-U1060	OM840260	hCoV-19/USA/ID-UI-IIDS-U1060/2020	EPI_ISL_10403057
U1061	University	2020-11-18	21	Male	B.1.234	20A	22.4018	22.6363	22.6761	ID-UI-IIDS-U1061	OM840261	hCoV-19/USA/ID-UI-IIDS-U1061/2020	EPI_ISL_10403058
U1062	University	2020-11-18	18	Male	B.1.2	20G	22.8105	22.8746	23.2429	ID-UI-IIDS-U1062	OM840262	hCoV-19/USA/ID-UI-IIDS-U1062/2020	EPI_ISL_10403059
U1063	Community	2020-11-18	13	Male	B.1.243	20A	23.4096	23.212	23.55	ID-UI-IIDS-U1063	OM840263	hCoV-19/USA/ID-UI-IIDS-U1063/2020	EPI_ISL_10403060
U1070	University	2020-11-18	26	Male	B.1.2	20G	20.3651	20.3765	21.088	ID-UI-IIDS-U1070	OM840264	hCoV-19/USA/ID-UI-IIDS-U1070/2020	EPI_ISL_10403061
U1071	University	2020-11-18	20	Male	B.1.2	20G	21.7477	21.7832	22.2951	ID-UI-IIDS-U1071	OM840265	hCoV-19/USA/ID-UI-IIDS-U1071/2020	EPI_ISL_10403062
U1072	Community	2020-11-18	22	Female	B.1.2	20G	17.5786	17.6384	18.3101	ID-UI-IIDS-U1072	OM840266	hCoV-19/USA/ID-UI-IIDS-U1072/2020	EPI_ISL_10403063
U1073	Community	2020-11-18	73	Male	B.1.2	20G	20.4795	21.0323	21.0178	ID-UI-IIDS-U1073	OM840267	hCoV-19/USA/ID-UI-IIDS-U1073/2020	EPI_ISL_10403064
U1075	Community	2020-11-18	46	Male	B.1.2	20G	16.3688	14.834	16.8628	ID-UI-IIDS-U1075	OM840268	hCoV-19/USA/ID-UI-IIDS-U1075/2020	EPI_ISL_10403065
U1076	Community	2020-11-18	35	Male	B.1.2	20G	14.8769	13.8886	15.7475	ID-UI-IIDS-U1076	OM840269	hCoV-19/USA/ID-UI-IIDS-U1076/2020	EPI_ISL_10403066
U1077	University	2020-11-18	23	Male	B.1.2	20G	19.8395	20.4275	20.5623	ID-UI-IIDS-U1077	OM840270	hCoV-19/USA/ID-UI-IIDS-U1077/2020	EPI_ISL_10403067
U1079	University	2020-11-18	27	Female	B.1.2	20G	23.5733	23.6853	23.7547	ID-UI-IIDS-U1079	OM840271	hCoV-19/USA/ID-UI-IIDS-U1079/2020	EPI_ISL_10403068
U1082	Community	2020-11-18	25	Male	B.1.2	20G	20.8471	20.9061	21.138	ID-UI-IIDS-U1082	OM840272	hCoV-19/USA/ID-UI-IIDS-U1082/2020	EPI_ISL_10403069
U1084	Community	2020-11-18	17	Male	B.1.2	20G	19.949	19.6341	20.2327	ID-UI-IIDS-U1084	OM840273	hCoV-19/USA/ID-UI-IIDS-U1084/2020	EPI_ISL_10403070
U1085	Community	2020-11-18	20	Female	B.1.2	20G	21.1033	21.28	20.7925	ID-UI-IIDS-U1085	OM840274	hCoV-19/USA/ID-UI-IIDS-U1085/2020	EPI_ISL_10403071
U1086	University	2020-11-18	19	Male	B.1.2	20G	24.1312	24.022	23.8664	ID-UI-IIDS-U1086	OM840275	hCoV-19/USA/ID-UI-IIDS-U1086/2020	EPI_ISL_10403072
U1087	Community	2020-11-25	44	Male	B.1.1.432	20B	17.4401	16.8056	17.7586	ID-UI-IIDS-U1087	OM840276	hCoV-19/USA/ID-UI-IIDS-U1087/2020	EPI_ISL_10403073
U1089	Community	2020-11-25	60	Female	B.1.2	20G	20.7867	20.4379	21.4834	ID-UI-IIDS-U1089	OM840277	hCoV-19/USA/ID-UI-IIDS-U1089/2020	EPI_ISL_10403074
U1090	Community	2020-11-25	33	Male	B.1.2	20G	18.8499	18.0465	19.5257	ID-UI-IIDS-U1090	OM840278	hCoV-19/USA/ID-UI-IIDS-U1090/2020	EPI_ISL_10403075
U1093	Community	2020-11-25	24	Female	B.1.1.432	20B	17.1709	17.3434	17.8481	ID-UI-IIDS-U1093	OM840279	hCoV-19/USA/ID-UI-IIDS-U1093/2020	EPI_ISL_10403076
U1096	Community	2020-11-25	74	Female	B.1.2	20G	15.9393	15.5804	16.3863	ID-UI-IIDS-U1096	OM840280	hCoV-19/USA/ID-UI-IIDS-U1096/2020	EPI_ISL_10403077
U1097	Community	2020-11-25	25	Female	B.1.2	20G	18.3164	18.253	18.8969	ID-UI-IIDS-U1097	OM840281	hCoV-19/USA/ID-UI-IIDS-U1097/2020	EPI_ISL_10403078
U1099	Community	2020-11-25	24	Female	B.1.2	20G	17.365	17.3011	17.724	ID-UI-IIDS-U1099	OM840282	hCoV-19/USA/ID-UI-IIDS-U1099/2020	EPI_ISL_10403079
U1101	University	2020-11-25	24	Male	B.1.2	20G	18.311	18.1814	18.4385	ID-UI-IIDS-U1101	OM840283	hCoV-19/USA/ID-UI-IIDS-U1101/2020	EPI_ISL_10403080
U1102	University	2020-11-25	21	Female	B.1.2	20G	20.4765	20.1557	20.6738	ID-UI-IIDS-U1102	OM840284	hCoV-19/USA/ID-UI-IIDS-U1102/2020	EPI_ISL_10403081
U1103	Community	2020-11-25	53	Female	B.1.2	20G	22.5867	21.6594	22.9252	ID-UI-IIDS-U1103	OM840285	hCoV-19/USA/ID-UI-IIDS-U1103/2020	EPI_ISL_10403082
U1104	University	2020-11-25	22	Female	B.1.2	20G	14.2881	14.4696	14.294	ID-UI-IIDS-U1104	OM840286	hCoV-19/USA/ID-UI-IIDS-U1104/2020	EPI_ISL_10403083
U1107	Community	2020-11-25	25	Female	B.1.2	20G	20.8922	20.9215	21.6026	ID-UI-IIDS-U1107	OM840287	hCoV-19/USA/ID-UI-IIDS-U1107/2020	EPI_ISL_10403084
U1108	Community	2020-11-25	56	Male	B.1.2	20G	24.7544	24.9297	25.3104	ID-UI-IIDS-U1108	OM840288	hCoV-19/USA/ID-UI-IIDS-U1108/2020	EPI_ISL_10403085
U1109	Community	2020-11-25	79	Male	B.1.2	20G	20.9298	20.8264	20.7292	ID-UI-IIDS-U1109	OM840289	hCoV-19/USA/ID-UI-IIDS-U1109/2020	EPI_ISL_10403086
U1112	Community	2020-11-25	76	Male	B.1.2	20G	18.7368	20.1027	20.3647	ID-UI-IIDS-U1112	OM840290	hCoV-19/USA/ID-UI-IIDS-U1112/2020	EPI_ISL_10403087
U1113	Community	2020-11-25	69	Female	B.1.2	20G	23.1389	24.4556	24.0081	ID-UI-IIDS-U1113	OM840291	hCoV-19/USA/ID-UI-IIDS-U1113/2020	EPI_ISL_10403088
U1117	Community	2020-11-25	48	Female	B.1.2	20G	15.563	15.4156	16.564	ID-UI-IIDS-U1117	OM840292	hCoV-19/USA/ID-UI-IIDS-U1117/2020	EPI_ISL_10403089
U1118	Community	2020-11-25	55	Male	B.1.582	20C	19.2584	20.5234	19.9099	ID-UI-IIDS-U1118	OM840293	hCoV-19/USA/ID-UI-IIDS-U1118/2020	EPI_ISL_10403090
U1119	Community	2020-11-25	55	Male	B.1.2	20G	20.0996	21.141	21.2296	ID-UI-IIDS-U1119	OM840294	hCoV-19/USA/ID-UI-IIDS-U1119/2020	EPI_ISL_10403091
U1120	Community	2020-11-25	59	Male	B.1	20A	15.5612	17.2041	16.4755	ID-UI-IIDS-U1120	OM840295	hCoV-19/USA/ID-UI-IIDS-U1120/2020	EPI_ISL_10403092
U1121	Community	2020-11-25	14	Male	B.1.2	20G	21.3454	21.5342	21.6378	ID-UI-IIDS-U1121	OM840296	hCoV-19/USA/ID-UI-IIDS-U1121/2020	EPI_ISL_10403093
U1123	Community	2020-11-25	68	Female	B.1.2	20G	21.5654	21.3121	21.7157	ID-UI-IIDS-U1123	OM840297	hCoV-19/USA/ID-UI-IIDS-U1123/2020	EPI_ISL_10403094
U1124	Community	2020-11-25	14	Male	B.1.2	20G	24.7823	24.7934	25.2633	ID-UI-IIDS-U1124	OM840298	hCoV-19/USA/ID-UI-IIDS-U1124/2020	EPI_ISL_10403095
U1125	Community	2020-11-25	73	Female	B.1.2	20G	25.8578	26.5692	26.2203	ID-UI-IIDS-U1125	OM840299	hCoV-19/USA/ID-UI-IIDS-U1125/2020	EPI_ISL_10403096
U1126	Community	2020-11-25	84	Male	B.1.2	20G	15.5951	15.8188	16.4811	ID-UI-IIDS-U1126	OM840300	hCoV-19/USA/ID-UI-IIDS-U1126/2020	EPI_ISL_10403097
U1127	Community	2020-11-25	70	Female	B.1.2	20G	19.5966	18.7251	19.5023	ID-UI-IIDS-U1127	OM840301	hCoV-19/USA/ID-UI-IIDS-U1127/2020	EPI_ISL_10403098
U1129	Community	2020-12-02	0	Male	B.1.2	20G	12.3892	11.6725	12.883	ID-UI-IIDS-U1129	OM840302	hCoV-19/USA/ID-UI-IIDS-U1129/2020	EPI_ISL_10403099
U1130	Community	2020-12-02	45	Female	B.1.2	20G	20.579	20.882	21.4557	ID-UI-IIDS-U1130	OM840303	hCoV-19/USA/ID-UI-IIDS-U1130/2020	EPI_ISL_10403100
U1131	Community	2020-12-02	54	Female	B.1.2	20G	13.0964	11.7067	13.3906	ID-UI-IIDS-U1131	OM840304	hCoV-19/USA/ID-UI-IIDS-U1131/2020	EPI_ISL_10403101
U1132	Community	2020-12-02	42	Male	B.1.2	20G	14.8578	13.7148	14.1808	ID-UI-IIDS-U1132	OM840305	hCoV-19/USA/ID-UI-IIDS-U1132/2020	EPI_ISL_10403102
U1133	University	2020-12-02	19	Female	B.1.2	20G	18.2912	18.6155	19.2512	ID-UI-IIDS-U1133	OM840306	hCoV-19/USA/ID-UI-IIDS-U1133/2020	EPI_ISL_10403103
U1135	University	2020-12-02	18	Male	B.1.2	20G	23.7991	23.3472	23.7093	ID-UI-IIDS-U1135	OM840307	hCoV-19/USA/ID-UI-IIDS-U1135/2020	EPI_ISL_10403104
U1138	University	2020-12-02	21	Female	B.1.2	20G	20.5177	19.6814	21.1967	ID-UI-IIDS-U1138	OM840308	hCoV-19/USA/ID-UI-IIDS-U1138/2020	EPI_ISL_10403105
U1141	University	2020-12-02	21	Female	B.1.2	20G	23.6255	24.4938	23.7664	ID-UI-IIDS-U1141	OM840309	hCoV-19/USA/ID-UI-IIDS-U1141/2020	EPI_ISL_10403106
U1142	Community	2020-12-02	15	Male	B.1.2	20G	14.0618	14.3296	14.5953	ID-UI-IIDS-U1142	OM840310	hCoV-19/USA/ID-UI-IIDS-U1142/2020	EPI_ISL_10403107
U1143	Community	2020-12-02	50	Male	B.1	20A	12.5357	12.6337	13.2644	ID-UI-IIDS-U1143	OM840311	hCoV-19/USA/ID-UI-IIDS-U1143/2020	EPI_ISL_10403108
U1144	Community	2020-12-02	48	Male	B.1.2	20G	14.1309	14.7903	14.6862	ID-UI-IIDS-U1144	OM840312	hCoV-19/USA/ID-UI-IIDS-U1144/2020	EPI_ISL_10403109
U1145	University	2020-12-02	28	Female	B.1.2	20G	12.0102	9.10885	12.4906	ID-UI-IIDS-U1145	OM840313	hCoV-19/USA/ID-UI-IIDS-U1145/2020	EPI_ISL_10403110
U1146	University	2020-12-02	20	Male	B.1.2	20G	17.0977	17.8042	17.9299	ID-UI-IIDS-U1146	OM840314	hCoV-19/USA/ID-UI-IIDS-U1146/2020	EPI_ISL_10403111
U1148	Community	2020-12-02	6	Male	B.1.2	20G	13.7048	13.471	14.517	ID-UI-IIDS-U1148	OM840315	hCoV-19/USA/ID-UI-IIDS-U1148/2020	EPI_ISL_10403112
U1149	Community	2020-12-02	8	Female	B.1.2	20G	18.0188	17.302	18.6103	ID-UI-IIDS-U1149	OM840316	hCoV-19/USA/ID-UI-IIDS-U1149/2020	EPI_ISL_10403113
U1150	Community	2020-12-02	37	Female	B.1.2	20G	14.1328	14.9728	15.3389	ID-UI-IIDS-U1150	OM840317	hCoV-19/USA/ID-UI-IIDS-U1150/2020	EPI_ISL_10403114
U1152	Community	2020-12-02	39	Male	B.1.2	20G	16.3065	16.4424	17.2208	ID-UI-IIDS-U1152	OM840318	hCoV-19/USA/ID-UI-IIDS-U1152/2020	EPI_ISL_10403115
U1158	Community	2020-12-02	56	Female	B.1	20A	17.6194	18.534	18.4704	ID-UI-IIDS-U1158	OM840319	hCoV-19/USA/ID-UI-IIDS-U1158/2020	EPI_ISL_10403116
U1160	Community	2020-12-02	64	Male	B.1.2	20G	17.9738	18.7131	18.6692	ID-UI-IIDS-U1160	OM840320	hCoV-19/USA/ID-UI-IIDS-U1160/2020	EPI_ISL_10403117
U1164	Community	2020-12-02	28	Male	B.1.2	20G	18.5341	18.2546	19.3476	ID-UI-IIDS-U1164	OM840321	hCoV-19/USA/ID-UI-IIDS-U1164/2020	EPI_ISL_10403118
U1165	Community	2020-12-02	22	Female	B.1.2	20G	19.4295	18.9552	20.466	ID-UI-IIDS-U1165	OM840322	hCoV-19/USA/ID-UI-IIDS-U1165/2020	EPI_ISL_10403119
U1166	Community	2020-12-02	33	Female	B.1.234	20A	19.2333	19.621	19.7553	ID-UI-IIDS-U1166	OM840323	hCoV-19/USA/ID-UI-IIDS-U1166/2020	EPI_ISL_10403120
U1167	Community	2020-12-02	21	Female	B.1.2	20G	19.1398	18.9435	19.61	ID-UI-IIDS-U1167	OM840324	hCoV-19/USA/ID-UI-IIDS-U1167/2020	EPI_ISL_10403121
U1169	Community	2020-12-02	28	Female	B.1.2	20G	20.9771	20.9936	21.7098	ID-UI-IIDS-U1169	OM840325	hCoV-19/USA/ID-UI-IIDS-U1169/2020	EPI_ISL_10403122
U1172	Community	2020-12-02	23	Male	B.1.2	20G	21.5399	21.7408	21.9847	ID-UI-IIDS-U1172	OM840326	hCoV-19/USA/ID-UI-IIDS-U1172/2020	EPI_ISL_10403123
U1173	Community	2020-12-02	22	Male	B.1.2	20G	20.9085	19.9085	21.3787	ID-UI-IIDS-U1173	OM840327	hCoV-19/USA/ID-UI-IIDS-U1173/2020	EPI_ISL_10403124
U1174	Community	2020-12-02	20	Male	B.1.2	20G	18.7893	18.5085	19.3877	ID-UI-IIDS-U1174	OM840328	hCoV-19/USA/ID-UI-IIDS-U1174/2020	EPI_ISL_10403125
U1175	Community	2020-12-02	40	Male	B.1.2	20G	21.5599	21.8263	21.841	ID-UI-IIDS-U1175	OM840329	hCoV-19/USA/ID-UI-IIDS-U1175/2020	EPI_ISL_10403126
U1176	Community	2020-12-02	30	Female	B.1.2	20G	16.4804	15.8794	16.5028	ID-UI-IIDS-U1176	OM840330	hCoV-19/USA/ID-UI-IIDS-U1176/2020	EPI_ISL_10403127
U1178	Community	2020-12-02	29	Male	B.1.2	20G	23.7456	23.3511	23.8563	ID-UI-IIDS-U1178	OM840331	hCoV-19/USA/ID-UI-IIDS-U1178/2020	EPI_ISL_10403128
U1179	Community	2020-12-02	19	Male	B.1.2	20G	16.9503	16.4799	17.4089	ID-UI-IIDS-U1179	OM840332	hCoV-19/USA/ID-UI-IIDS-U1179/2020	EPI_ISL_10403129
U1180	Community	2020-12-02	21	Male	B.1.2	20G	20.2	19.7587	20.5177	ID-UI-IIDS-U1180	OM840333	hCoV-19/USA/ID-UI-IIDS-U1180/2020	EPI_ISL_10403130
U1181	Community	2020-12-02	20	Female	B.1.2	20G	17.7596	17.9146	18.5791	ID-UI-IIDS-U1181	OM840334	hCoV-19/USA/ID-UI-IIDS-U1181/2020	EPI_ISL_10403131
U1182	Community	2020-12-02	40	Male	B.1.2	20G	18.8441	18.1734	19.0583	ID-UI-IIDS-U1182	OM840335	hCoV-19/USA/ID-UI-IIDS-U1182/2020	EPI_ISL_10403132
U1183	Community	2020-12-02	30	Female	B.1.2	20G	19.7075	19.6413	19.9403	ID-UI-IIDS-U1183	OM840336	hCoV-19/USA/ID-UI-IIDS-U1183/2020	EPI_ISL_10403133
U1185	Community	2020-12-02	70	Male	B.1.2	20G	19.7314	18.9861	19.7013	ID-UI-IIDS-U1185	OM840337	hCoV-19/USA/ID-UI-IIDS-U1185/2020	EPI_ISL_10403134
U1187	Community	2020-12-02	29	Female	B.1.2	20G	16.2896	15.532	16.5719	ID-UI-IIDS-U1187	OM840338	hCoV-19/USA/ID-UI-IIDS-U1187/2020	EPI_ISL_10403135
U1188	Community	2020-12-02	40	Female	B.1.2	20G	19.2829	18.6746	19.3521	ID-UI-IIDS-U1188	OM840339	hCoV-19/USA/ID-UI-IIDS-U1188/2020	EPI_ISL_10403136
U1189	Community	2020-12-02	48	Male	B.1.595	20C	18.8358	18.464	18.704	ID-UI-IIDS-U1189	OM840340	hCoV-19/USA/ID-UI-IIDS-U1189/2020	EPI_ISL_10403137
U1190	Community	2020-12-02	89	Female	B.1.2	20G	21.2904	20.9016	21.3215	ID-UI-IIDS-U1190	OM840341	hCoV-19/USA/ID-UI-IIDS-U1190/2020	EPI_ISL_10403138
U1191	Community	2020-12-02	24	Female	B.1.2	20G	18.5206	17.4782	18.8206	ID-UI-IIDS-U1191	OM840342	hCoV-19/USA/ID-UI-IIDS-U1191/2020	EPI_ISL_10403139
U1192	Community	2020-12-02	27	Male	B.1.2	20G	20.993	20.8174	21.4918	ID-UI-IIDS-U1192	OM840343	hCoV-19/USA/ID-UI-IIDS-U1192/2020	EPI_ISL_10403140
U1194	Community	2020-12-02	50	Female	B.1.126	20A	15.5425	13.8083	15.8804	ID-UI-IIDS-U1194	OM840344	hCoV-19/USA/ID-UI-IIDS-U1194/2020	EPI_ISL_10403141
U1195	University	2020-12-02	24	Male	B.1.2	20G	21.2491	21.1174	21.5304	ID-UI-IIDS-U1195	OM840345	hCoV-19/USA/ID-UI-IIDS-U1195/2020	EPI_ISL_10403142
U1196	Community	2020-12-02	15	Male	B.1.2	20G	20.2306	20.7108	20.9124	ID-UI-IIDS-U1196	OM840346	hCoV-19/USA/ID-UI-IIDS-U1196/2020	EPI_ISL_10403143
U1198	Community	2020-12-09	69	Female	B.1.2	20G	20.922	22.0313	21.4794	ID-UI-IIDS-U1198	OM840347	hCoV-19/USA/ID-UI-IIDS-U1198/2020	EPI_ISL_10403144
U1199	Community	2020-12-09	55	Female	B.1.595	20C	18.7141	19.2379	19.3266	ID-UI-IIDS-U1199	OM840348	hCoV-19/USA/ID-UI-IIDS-U1199/2020	EPI_ISL_10403145
U1201	Community	2020-12-09	56	Female	B.1.2	20G	23.8343	23.7446	24.4209	ID-UI-IIDS-U1201	OM840349	hCoV-19/USA/ID-UI-IIDS-U1201/2020	EPI_ISL_10403146
U1202	Community	2020-12-09	17	Female	B.1.2	20G	20.537	20.9408	21.4983	ID-UI-IIDS-U1202	OM840350	hCoV-19/USA/ID-UI-IIDS-U1202/2020	EPI_ISL_10403147
U1204	Community	2020-12-09	23	Male	B.1.2	20G	23.7445	22.6527	23.7817	ID-UI-IIDS-U1204	OM840351	hCoV-19/USA/ID-UI-IIDS-U1204/2020	EPI_ISL_10403148
U1207	Community	2020-12-09	61	Female	B.1.2	20G	22.55	22.8676	23.3345	ID-UI-IIDS-U1207	OM840352	hCoV-19/USA/ID-UI-IIDS-U1207/2020	EPI_ISL_10403149
U1209	Community	2020-12-09	39	Male	B.1.595	20C	22.3408	22.8437	22.862	ID-UI-IIDS-U1209	OM840353	hCoV-19/USA/ID-UI-IIDS-U1209/2020	EPI_ISL_10403150
U1211	Community	2020-12-09	39	Male	B.1.2	20G	20.7436	21.524	21.9952	ID-UI-IIDS-U1211	OM840354	hCoV-19/USA/ID-UI-IIDS-U1211/2020	EPI_ISL_10403151
U1212	Community	2020-12-09	78	Female	B.1.2	20G	20.7044	19.8185	21.1915	ID-UI-IIDS-U1212	OM840355	hCoV-19/USA/ID-UI-IIDS-U1212/2020	EPI_ISL_10403152
U1213	Community	2020-12-09	22	Female	B.1.2	20G	17.3275	17.6534	18.3137	ID-UI-IIDS-U1213	OM840356	hCoV-19/USA/ID-UI-IIDS-U1213/2020	EPI_ISL_10403153
U1214	Community	2020-12-09	41	Male	B.1.2	20G	17.3557	17.2969	18.4462	ID-UI-IIDS-U1214	OM840357	hCoV-19/USA/ID-UI-IIDS-U1214/2020	EPI_ISL_10403154
U1216	Community	2020-12-09	43	Female	B.1.2	20G	14.9629	15.2507	15.5401	ID-UI-IIDS-U1216	OM840358	hCoV-19/USA/ID-UI-IIDS-U1216/2020	EPI_ISL_10403155
U1220	University	2020-12-09	21	Male	B.1.2	20G	18.0996	16.9207	18.6414	ID-UI-IIDS-U1220	OM840359	hCoV-19/USA/ID-UI-IIDS-U1220/2020	EPI_ISL_10403156
U1221	University	2020-12-09	22	Male	B.1.2	20G	22.7763	22.886	23.4972	ID-UI-IIDS-U1221	OM840360	hCoV-19/USA/ID-UI-IIDS-U1221/2020	EPI_ISL_10403157
U1229	Community	2020-12-09	69	Female	B.1.2	20G	16.7954	16.8472	17.0039	ID-UI-IIDS-U1229	OM840361	hCoV-19/USA/ID-UI-IIDS-U1229/2020	EPI_ISL_10403158
U1230	Community	2020-12-09	6	Male	B.1.2	20G	23.4124	22.7872	23.5563	ID-UI-IIDS-U1230	OM840362	hCoV-19/USA/ID-UI-IIDS-U1230/2020	EPI_ISL_10403159
U1233	Community	2020-12-09	72	Female	B.1.311	20C	16.5541	16.4061	16.857	ID-UI-IIDS-U1233	OM840363	hCoV-19/USA/ID-UI-IIDS-U1233/2020	EPI_ISL_10403160
U1239	University	2020-12-09	21	Female	B.1.2	20G	16.8088	16.9111	17.169	ID-UI-IIDS-U1239	OM840364	hCoV-19/USA/ID-UI-IIDS-U1239/2020	EPI_ISL_10403161
U1240	Community	2020-12-09	70	Male	B.1.2	20G	20.6323	21.5629	21.4055	ID-UI-IIDS-U1240	OM840365	hCoV-19/USA/ID-UI-IIDS-U1240/2020	EPI_ISL_10403162
U1244	Community	2020-12-09	63	Female	B.1	20A	13.5414	12.5087	13.648	ID-UI-IIDS-U1244	OM840366	hCoV-19/USA/ID-UI-IIDS-U1244/2020	EPI_ISL_10403163
U1245	Community	2020-12-09	69	Male	B.1.2	20G	20.6095	20.8839	20.64	ID-UI-IIDS-U1245	OM840367	hCoV-19/USA/ID-UI-IIDS-U1245/2020	EPI_ISL_10403164
U1246	Community	2020-12-09	87	Female	B.1.2	20G	22.3371	22.613	22.9659	ID-UI-IIDS-U1246	OM840368	hCoV-19/USA/ID-UI-IIDS-U1246/2020	EPI_ISL_10403165
U1247	Community	2020-12-09	66	Female	B.1.2	20G	16.3365	15.6198	16.4744	ID-UI-IIDS-U1247	OM840369	hCoV-19/USA/ID-UI-IIDS-U1247/2020	EPI_ISL_10403166
U1248	Community	2020-12-16	21	Female	B.1.2	20G	20.7171	20.4887	20.9043	ID-UI-IIDS-U1248	OM840370	hCoV-19/USA/ID-UI-IIDS-U1248/2020	EPI_ISL_10403167
U1249	Community	2020-12-16	63	Female	B.1	20A	12.5593	12.5794	13.0299	ID-UI-IIDS-U1249	OM840371	hCoV-19/USA/ID-UI-IIDS-U1249/2020	EPI_ISL_10403168
U1250	Community	2020-12-16	59	Female	B.1.2	20G	18.4992	18.6333	19.2372	ID-UI-IIDS-U1250	OM840372	hCoV-19/USA/ID-UI-IIDS-U1250/2020	EPI_ISL_10403169
U1253	Community	2020-12-16	21	Male	B.1	20C	26.3445	24.515	24.8842	ID-UI-IIDS-U1253	OM840373	hCoV-19/USA/ID-UI-IIDS-U1253/2020	EPI_ISL_10403170
U1254	Community	2020-12-16	22	Male	B.1.2	20G	13.7793	13.8871	14.649	ID-UI-IIDS-U1254	OM840374	hCoV-19/USA/ID-UI-IIDS-U1254/2020	EPI_ISL_10403171
U1255	Community	2020-12-16	53	Female	B.1	20A	19.1894	19.6113	20.2561	ID-UI-IIDS-U1255	OM840375	hCoV-19/USA/ID-UI-IIDS-U1255/2020	EPI_ISL_10403172
U1256	Community	2020-12-16	45	Male	B.1.2	20G	19.328	19.9495	19.8686	ID-UI-IIDS-U1256	OM840376	hCoV-19/USA/ID-UI-IIDS-U1256/2020	EPI_ISL_10403173
U1257	Community	2020-12-16	38	Male	B.1	20A	18.2765	17.4568	18.3711	ID-UI-IIDS-U1257	OM840377	hCoV-19/USA/ID-UI-IIDS-U1257/2020	EPI_ISL_10403174
U1258	Community	2020-12-16	37	Female	B.1	20A	20.1013	19.5222	20.78	ID-UI-IIDS-U1258	OM840378	hCoV-19/USA/ID-UI-IIDS-U1258/2020	EPI_ISL_10403175
U1259	Community	2020-12-16	25	Female	B.1.2	20G	13.7831	13.655	14.2322	ID-UI-IIDS-U1259	OM840379	hCoV-19/USA/ID-UI-IIDS-U1259/2020	EPI_ISL_10403176
U1260	Community	2020-12-16	23	Female	B.1.2	20G	12.7495	12.8862	12.6872	ID-UI-IIDS-U1260	OM840380	hCoV-19/USA/ID-UI-IIDS-U1260/2020	EPI_ISL_10403177
U1261	Community	2020-12-16	64	Female	B.1.2	20G	17.9589	17.9456	18.4898	ID-UI-IIDS-U1261	OM840381	hCoV-19/USA/ID-UI-IIDS-U1261/2020	EPI_ISL_10403178
U1262	Community	2020-12-16	57	Male	B.1.2	20G	19.475	19.2251	19.4769	ID-UI-IIDS-U1262	OM840382	hCoV-19/USA/ID-UI-IIDS-U1262/2020	EPI_ISL_10403179
U1264	Community	2020-12-16	54	Female	B.1.2	20G	20.4362	19.5668	20.2195	ID-UI-IIDS-U1264	OM840383	hCoV-19/USA/ID-UI-IIDS-U1264/2020	EPI_ISL_10403180
U1266	Community	2020-12-16	42	Female	B.1.2	20G	24.2019	23.6424	23.951	ID-UI-IIDS-U1266	OM840384	hCoV-19/USA/ID-UI-IIDS-U1266/2020	EPI_ISL_10403181
U1267	Community	2020-12-16	61	Male	B.1.2	20G	21.1219	21.0243	21.5401	ID-UI-IIDS-U1267	OM840385	hCoV-19/USA/ID-UI-IIDS-U1267/2020	EPI_ISL_10403182
U1268	Community	2020-12-16	80	Male	B.1.2	20G	14.8428	15.1791	15.5532	ID-UI-IIDS-U1268	OM840386	hCoV-19/USA/ID-UI-IIDS-U1268/2020	EPI_ISL_10403183
U1269	Community	2020-12-16	61	Male	B.1.2	20G	15.0394	15.2217	15.4745	ID-UI-IIDS-U1269	OM840387	hCoV-19/USA/ID-UI-IIDS-U1269/2020	EPI_ISL_10403184
U1270	Community	2020-12-16	15	Male	B.1.2	20G	16.7348	17.2394	17.6065	ID-UI-IIDS-U1270	OM840388	hCoV-19/USA/ID-UI-IIDS-U1270/2020	EPI_ISL_10403185
U1273	University	2020-12-16	21	Male	B.1.2	20G	15.4173	15.7376	16.2239	ID-UI-IIDS-U1273	OM840389	hCoV-19/USA/ID-UI-IIDS-U1273/2020	EPI_ISL_10403186
U1275	Community	2020-12-16	71	Male	B.1.2	20G	13.3766	14.2815	14.124	ID-UI-IIDS-U1275	OM840390	hCoV-19/USA/ID-UI-IIDS-U1275/2020	EPI_ISL_10403187
U1281	Community	2020-12-16	27	Male	B.1.2	20G	18.8509	18.3569	19.3844	ID-UI-IIDS-U1281	OM840391	hCoV-19/USA/ID-UI-IIDS-U1281/2020	EPI_ISL_10403188
U1284	Community	2020-12-16	22	Male	B.1.2	20G	19.199	17.6333	18.4355	ID-UI-IIDS-U1284	OM840392	hCoV-19/USA/ID-UI-IIDS-U1284/2020	EPI_ISL_10403189
U1287	Community	2020-12-16	8	Male	B.1	20A	17.4907	17.1338	18.2223	ID-UI-IIDS-U1287	OM840393	hCoV-19/USA/ID-UI-IIDS-U1287/2020	EPI_ISL_10403190
U1288	Community	2020-12-16	54	Female	B.1.2	20G	15.5773	16.3956	16.4508	ID-UI-IIDS-U1288	OM840394	hCoV-19/USA/ID-UI-IIDS-U1288/2020	EPI_ISL_10403191
U1289	Community	2020-12-16	73	Female	B.1.2	20G	20.9287	21.376	21.275	ID-UI-IIDS-U1289	OM840395	hCoV-19/USA/ID-UI-IIDS-U1289/2020	EPI_ISL_10403192
U1290	Community	2020-12-16	62	Female	B.1.2	20G	19.762	19.5152	19.5431	ID-UI-IIDS-U1290	OM840396	hCoV-19/USA/ID-UI-IIDS-U1290/2020	EPI_ISL_10403193
U1291	Community	2020-12-16	21	Female	B.1.2	20G	22.3616	20.5803	22.6403	ID-UI-IIDS-U1291	OM840397	hCoV-19/USA/ID-UI-IIDS-U1291/2020	EPI_ISL_10403194
U1292	Community	2020-12-16	17	Female	B.1.2	20G	11.9303	11.2992	12.1765	ID-UI-IIDS-U1292	OM840398	hCoV-19/USA/ID-UI-IIDS-U1292/2020	EPI_ISL_10403195
U1294	Community	2020-12-16	18	Female	B.1.2	20G	16.7921	16.6599	16.7769	ID-UI-IIDS-U1294	OM840399	hCoV-19/USA/ID-UI-IIDS-U1294/2020	EPI_ISL_10403196
U1296	Community	2020-12-16	55	Female	B.1.2	20G	17.5304	17.7645	17.9247	ID-UI-IIDS-U1296	OM840400	hCoV-19/USA/ID-UI-IIDS-U1296/2020	EPI_ISL_10403197
U1297	Community	2020-12-23	32	Female	B.1.2	20G	17.7764	18.2822	18.3838	ID-UI-IIDS-U1297	OM840401	hCoV-19/USA/ID-UI-IIDS-U1297/2020	EPI_ISL_10403198
U1298	Community	2020-12-23	32	Female	B.1.1.291	20B	18.5698	18.6796	19.1278	ID-UI-IIDS-U1298	OM840402	hCoV-19/USA/ID-UI-IIDS-U1298/2020	EPI_ISL_10403199
U1299	Community	2020-12-23	51	Female	B.1	20A	20.8876	20.9156	20.9625	ID-UI-IIDS-U1299	OM840403	hCoV-19/USA/ID-UI-IIDS-U1299/2020	EPI_ISL_10403200
U1300	Community	2020-12-23	60	Male	B.1.2	20G	22.6694	22.7604	23.2696	ID-UI-IIDS-U1300	OM840404	hCoV-19/USA/ID-UI-IIDS-U1300/2020	EPI_ISL_10403201
U1302	Community	2020-12-23	39	Male	B.1.311	20C	18.2402	16.8524	18.2418	ID-UI-IIDS-U1302	OM840405	hCoV-19/USA/ID-UI-IIDS-U1302/2020	EPI_ISL_10403202
U1303	Community	2020-12-23	21	Male	B.1.2	20G	23.8119	23.4747	23.9567	ID-UI-IIDS-U1303	OM840406	hCoV-19/USA/ID-UI-IIDS-U1303/2020	EPI_ISL_10403203
U1305	Community	2020-12-23	68	Male	B.1.2	20G	15.7912	15.3251	16.0632	ID-UI-IIDS-U1305	OM840407	hCoV-19/USA/ID-UI-IIDS-U1305/2020	EPI_ISL_10403204
U1306	Community	2020-12-23	67	Female	B.1.2	20G	21.2466	20.6184	21.5728	ID-UI-IIDS-U1306	OM840408	hCoV-19/USA/ID-UI-IIDS-U1306/2020	EPI_ISL_10403205
U1307	Community	2020-12-23	50	Male	B.1.2	20G	18.7277	19.8141	19.6406	ID-UI-IIDS-U1307	OM840409	hCoV-19/USA/ID-UI-IIDS-U1307/2020	EPI_ISL_10403206
U1309	Community	2020-12-23	39	Male	B.1.2	20G	17.8714	17.7375	18.4065	ID-UI-IIDS-U1309	OM840410	hCoV-19/USA/ID-UI-IIDS-U1309/2020	EPI_ISL_10403207
U1310	Community	2020-12-23	11	Male	B.1	20A	19.781	20.2138	20.3144	ID-UI-IIDS-U1310	OM840411	hCoV-19/USA/ID-UI-IIDS-U1310/2020	EPI_ISL_10403208
U1313	Community	2020-12-23	39	Female	B.1.2	20G	17.5232	18.0085	17.9886	ID-UI-IIDS-U1313	OM840412	hCoV-19/USA/ID-UI-IIDS-U1313/2020	EPI_ISL_10403209
U1314	Community	2020-12-23	18	Female	B.1.2	20G	14.229	14.595	14.3907	ID-UI-IIDS-U1314	OM840413	hCoV-19/USA/ID-UI-IIDS-U1314/2020	EPI_ISL_10403210
U1317	Community	2020-12-23	32	Female	B.1.2	20G	18.6936	17.059	18.8345	ID-UI-IIDS-U1317	OM840414	hCoV-19/USA/ID-UI-IIDS-U1317/2020	EPI_ISL_10403211
U1320	Community	2020-12-23	3	Female	B.1.2	20G	12.9697	12.2691	13.3856	ID-UI-IIDS-U1320	OM840415	hCoV-19/USA/ID-UI-IIDS-U1320/2020	EPI_ISL_10403212
U1321	University	2020-12-23	21	Female	B.1.2	20G	21.4316	20.7032	21.7148	ID-UI-IIDS-U1321	OM840416	hCoV-19/USA/ID-UI-IIDS-U1321/2020	EPI_ISL_10403213
U1324	Community	2020-12-23	24	Male	B.1.232	20A	21.2526	20.4742	21.8449	ID-UI-IIDS-U1324	OM840417	hCoV-19/USA/ID-UI-IIDS-U1324/2020	EPI_ISL_10403214
U1326	Community	2020-12-23	60	Male	B.1.311	20C	18.1013	17.9397	18.1892	ID-UI-IIDS-U1326	OM840418	hCoV-19/USA/ID-UI-IIDS-U1326/2020	EPI_ISL_10403215
U1328	Community	2020-12-23	39	Female	B.1.2	20G	14.0685	14.8209	14.8613	ID-UI-IIDS-U1328	OM840419	hCoV-19/USA/ID-UI-IIDS-U1328/2020	EPI_ISL_10403216
U1330	Community	2020-12-23	33	Female	B.1.2	20G	18.5716	19.5722	18.901	ID-UI-IIDS-U1330	OM840420	hCoV-19/USA/ID-UI-IIDS-U1330/2020	EPI_ISL_10403217
U1331	Community	2020-12-23	35	Male	B.1.2	20G	18.7718	19.1838	19.2899	ID-UI-IIDS-U1331	OM840421	hCoV-19/USA/ID-UI-IIDS-U1331/2020	EPI_ISL_10403218
U1334	Community	2021-01-01	69	Female	B.1.243	20A	25.4363	25.882	25.7612	ID-UI-IIDS-U1334	OM840422	hCoV-19/USA/ID-UI-IIDS-U1334/2021	EPI_ISL_10403219
U1335	Community	2021-01-01	38	Male	B.1.2	20G	19.4153	20.0983	19.9952	ID-UI-IIDS-U1335	OM840423	hCoV-19/USA/ID-UI-IIDS-U1335/2021	EPI_ISL_10403220
U1336	Community	2021-01-01	27	Male	B.1.2	20G	21.5991	21.4104	23.4076	ID-UI-IIDS-U1336	OM840424	hCoV-19/USA/ID-UI-IIDS-U1336/2021	EPI_ISL_10403221
U1337	Community	2021-01-01	32	Male	B.1.311	20C	20.376	18.8536	20.5337	ID-UI-IIDS-U1337	OM840425	hCoV-19/USA/ID-UI-IIDS-U1337/2021	EPI_ISL_10403222
U1338	Community	2021-01-08	80	Female	B.1.2	20G	15.9658	15.6582	16.5825	ID-UI-IIDS-U1338	OM840426	hCoV-19/USA/ID-UI-IIDS-U1338/2021	EPI_ISL_10403223
U1340	Community	2021-01-08	54	Female	B.1.243	20A	20.7862	19.9856	21.4726	ID-UI-IIDS-U1340	OM840427	hCoV-19/USA/ID-UI-IIDS-U1340/2021	EPI_ISL_10403224
U1341	Community	2021-01-08	40	Male	B.1.243	20A	19.8437	19.7037	20.1357	ID-UI-IIDS-U1341	OM840428	hCoV-19/USA/ID-UI-IIDS-U1341/2021	EPI_ISL_10403225
U1342	University	2021-01-08	19	Female	B.1.427	21C (Epsilon)	14.947	15.1534	15.1989	ID-UI-IIDS-U1342	OM840429	hCoV-19/USA/ID-UI-IIDS-U1342/2021	EPI_ISL_10403226
U1345	University	2021-01-08	18	Female	B.1.1.231	20B	25.9234	25.8941	26.3005	ID-UI-IIDS-U1345	OM840430	hCoV-19/USA/ID-UI-IIDS-U1345/2021	EPI_ISL_10403227
U1346	Community	2021-01-08	23	Male	B.1.2	20G	24.3433	23.7667	24.4482	ID-UI-IIDS-U1346	OM840431	hCoV-19/USA/ID-UI-IIDS-U1346/2021	EPI_ISL_10403228
U1347	Community	2021-01-08	47	Female	B.1.324	20C	18.6479	17.6737	18.9649	ID-UI-IIDS-U1347	OM840432	hCoV-19/USA/ID-UI-IIDS-U1347/2021	EPI_ISL_10403229
U1348	University	2021-01-08	33	Male	B.1.311	20C	17.4959	17.0129	17.9252	ID-UI-IIDS-U1348	OM840433	hCoV-19/USA/ID-UI-IIDS-U1348/2021	EPI_ISL_10403230
U1349	University	2021-01-08	47	Female	B.1	20A	19.8662	19.5913	20.2123	ID-UI-IIDS-U1349	OM840434	hCoV-19/USA/ID-UI-IIDS-U1349/2021	EPI_ISL_10403231
U1350	Community	2021-01-08	22	Female	B.1.2	20G	18.8577	18.0719	18.7419	ID-UI-IIDS-U1350	OM840435	hCoV-19/USA/ID-UI-IIDS-U1350/2021	EPI_ISL_10403232
U1352	Community	2021-01-08	19	Female	B.1.427	21C (Epsilon)	19.8302	19.521	20.3922	ID-UI-IIDS-U1352	OM840436	hCoV-19/USA/ID-UI-IIDS-U1352/2021	EPI_ISL_10403233
U1353	Community	2021-01-08	22	Male	B.1.2	20G	18.4017	17.7429	18.7582	ID-UI-IIDS-U1353	OM840437	hCoV-19/USA/ID-UI-IIDS-U1353/2021	EPI_ISL_10403234
U1354	Community	2021-01-08	30	Female	B.1.243	20A	16.6265	17.4033	16.8968	ID-UI-IIDS-U1354	OM840438	hCoV-19/USA/ID-UI-IIDS-U1354/2021	EPI_ISL_10403235
U1355	Community	2021-01-08	18	Female	B.1.2	20G	21.7617	22.5977	22.2086	ID-UI-IIDS-U1355	OM840439	hCoV-19/USA/ID-UI-IIDS-U1355/2021	EPI_ISL_10403236
U1356	Community	2021-01-08	35	Male	B.1.2	20G	23.4565	23.314	23.4241	ID-UI-IIDS-U1356	OM840440	hCoV-19/USA/ID-UI-IIDS-U1356/2021	EPI_ISL_10403237
U1357	Community	2021-01-08	21	Female	B.1.2	20G	12.6688	12.7809	13.0107	ID-UI-IIDS-U1357	OM840441	hCoV-19/USA/ID-UI-IIDS-U1357/2021	EPI_ISL_10403238
U1358	University	2021-01-08	35	Female	B.1.349	20C	21.2538	21.0008	21.6651	ID-UI-IIDS-U1358	OM840442	hCoV-19/USA/ID-UI-IIDS-U1358/2021	EPI_ISL_10403239
U1361	University	2021-01-08	19	Male	B.1.2	20G	18.8218	19.0026	19.3585	ID-UI-IIDS-U1361	OM840443	hCoV-19/USA/ID-UI-IIDS-U1361/2021	EPI_ISL_10403240
U1364	University	2021-01-08	18	Male	B.1.2	20G	29.7458	29.8177	29.9798	ID-UI-IIDS-U1364	OM840444	hCoV-19/USA/ID-UI-IIDS-U1364/2021	EPI_ISL_10403241
U1366	Community	2021-01-08	17	Male	B.1.234	20A	17.2265	17.6266	17.9003	ID-UI-IIDS-U1366	OM840445	hCoV-19/USA/ID-UI-IIDS-U1366/2021	EPI_ISL_10403242
U1367	University	2021-01-08	23	Male	B.1.234	20A	17.2428	18.0382	17.8079	ID-UI-IIDS-U1367	OM840446	hCoV-19/USA/ID-UI-IIDS-U1367/2021	EPI_ISL_10403243
U1368	University	2021-01-08	19	Male	B.1.2	20G	21.6516	21.8897	21.7632	ID-UI-IIDS-U1368	OM840447	hCoV-19/USA/ID-UI-IIDS-U1368/2021	EPI_ISL_10403244
U1369	University	2021-01-08	24	Male	B.1.2	20G	17.8818	17.5078	18.4048	ID-UI-IIDS-U1369	OM840448	hCoV-19/USA/ID-UI-IIDS-U1369/2021	EPI_ISL_10403245
U1370	Community	2021-01-08	29	Male	B.1.401	20A	15.8512	15.9385	17.1889	ID-UI-IIDS-U1370	OM840449	hCoV-19/USA/ID-UI-IIDS-U1370/2021	EPI_ISL_10403246
U1372	Community	2021-01-08	35	Female	B.1.2	20G	19.4759	18.4923	20.1888	ID-UI-IIDS-U1372	OM840450	hCoV-19/USA/ID-UI-IIDS-U1372/2021	EPI_ISL_10403247
U1373	University	2021-01-08	20	Female	B.1.324	20C	15.6147	14.5421	15.634	ID-UI-IIDS-U1373	OM840451	hCoV-19/USA/ID-UI-IIDS-U1373/2021	EPI_ISL_10403248
U1374	University	2021-01-08	21	Male	B.1.2	20G	16.9347	17.4215	17.853	ID-UI-IIDS-U1374	OM840452	hCoV-19/USA/ID-UI-IIDS-U1374/2021	EPI_ISL_10403249
U1376	University	2021-01-08	19	Female	B.1.243	20A	16.557	16.3212	17.025	ID-UI-IIDS-U1376	OM840453	hCoV-19/USA/ID-UI-IIDS-U1376/2021	EPI_ISL_10403250
U1378	University	2021-01-08	21	Female	B.1.36.29	20A	25.3388	25.0354	25.7149	ID-UI-IIDS-U1378	OM840454	hCoV-19/USA/ID-UI-IIDS-U1378/2021	EPI_ISL_10403251
U1380	University	2021-01-08	24	Female	B.1.2	20G	13.4961	13.254	14.1862	ID-UI-IIDS-U1380	OM840455	hCoV-19/USA/ID-UI-IIDS-U1380/2021	EPI_ISL_10403252
U1382	Community	2021-01-08	22	Male	B.1.2	20G	22.8718	23.704	23.6386	ID-UI-IIDS-U1382	OM840456	hCoV-19/USA/ID-UI-IIDS-U1382/2021	EPI_ISL_10403253
U1383	Community	2021-01-08	36	Female	B.1.2	20G	19.5582	19.3138	20.3908	ID-UI-IIDS-U1383	OM840457	hCoV-19/USA/ID-UI-IIDS-U1383/2021	EPI_ISL_10403254
U1401	Community	2021-01-15	33	Male	B.1.1.186	20B	22.1481	21.7976	22.255	ID-UI-IIDS-U1401	OM840458	hCoV-19/USA/ID-UI-IIDS-U1401/2021	EPI_ISL_10403255
U1402	University	2021-01-15	22	Female	B.1.2	20G	19.7129	19.6157	20.2943	ID-UI-IIDS-U1402	OM840459	hCoV-19/USA/ID-UI-IIDS-U1402/2021	EPI_ISL_10403256
U1405	Community	2021-01-15	68	Female	B.1.2	20G	18.6	18.9438	18.5824	ID-UI-IIDS-U1405	OM840460	hCoV-19/USA/ID-UI-IIDS-U1405/2021	EPI_ISL_10403257
U1407	University	2021-01-15	18	Male	B.1.2	20G	17.7418	18.0118	18.9431	ID-UI-IIDS-U1407	OM840461	hCoV-19/USA/ID-UI-IIDS-U1407/2021	EPI_ISL_10403258
U1410	Community	2021-01-15	31	Male	B.1.1.186	20B	14.449	13.929	14.5762	ID-UI-IIDS-U1410	OM840462	hCoV-19/USA/ID-UI-IIDS-U1410/2021	EPI_ISL_10403259
U1411	Community	2021-01-15	70	Male	B.1.2	20G	16.7332	17.3059	17.5872	ID-UI-IIDS-U1411	OM840463	hCoV-19/USA/ID-UI-IIDS-U1411/2021	EPI_ISL_10403260
U1414	University	2021-01-08	21	Male	B.1.2	20G	20.4788	21.5968	20.8358	ID-UI-IIDS-U1414	OM840464	hCoV-19/USA/ID-UI-IIDS-U1414/2021	EPI_ISL_10403261
U1415	University	2021-01-15	24	Male	B.1.2	20G	15.6578	15.8829	16.3347	ID-UI-IIDS-U1415	OM840465	hCoV-19/USA/ID-UI-IIDS-U1415/2021	EPI_ISL_10403262
U1417	University	2021-01-15	19	Male	B.1.2	20G	34.3297	NA	36.1499	ID-UI-IIDS-U1417	OM840466	hCoV-19/USA/ID-UI-IIDS-U1417/2021	EPI_ISL_10403263
U1418	University	2021-01-15	21	Female	B.1.2	20G	23.1323	23.6503	24.0848	ID-UI-IIDS-U1418	OM840467	hCoV-19/USA/ID-UI-IIDS-U1418/2021	EPI_ISL_10403264
U1420	University	2021-01-15	20	Male	B.1.234	20A	17.8437	17.9625	18.3245	ID-UI-IIDS-U1420	OM840468	hCoV-19/USA/ID-UI-IIDS-U1420/2021	EPI_ISL_10403265
U1421	University	2021-01-15	21	Female	B.1	20A	22.5823	21.1557	22.3995	ID-UI-IIDS-U1421	OM840469	hCoV-19/USA/ID-UI-IIDS-U1421/2021	EPI_ISL_10403266
U1425	University	2021-01-15	28	Male	B.1.2	20G	24.2271	24.2762	24.273	ID-UI-IIDS-U1425	OM840470	hCoV-19/USA/ID-UI-IIDS-U1425/2021	EPI_ISL_10403267
U1426	University	2021-01-15	21	Male	B.1.429	21C (Epsilon)	15.3049	15.8056	15.6708	ID-UI-IIDS-U1426	OM840471	hCoV-19/USA/ID-UI-IIDS-U1426/2021	EPI_ISL_10403268
U1429	University	2021-01-15	21	Male	B.1.2	20G	20.7281	20.9726	20.9571	ID-UI-IIDS-U1429	OM840472	hCoV-19/USA/ID-UI-IIDS-U1429/2021	EPI_ISL_10403269
U1431	University	2021-01-15	19	Female	B.1.596	20C	21.5892	22.1363	22.219	ID-UI-IIDS-U1431	OM840473	hCoV-19/USA/ID-UI-IIDS-U1431/2021	EPI_ISL_10403270
U1440	University	2021-01-15	34	Male	B.1	20A	22.73	22.5657	23.177	ID-UI-IIDS-U1440	OM840474	hCoV-19/USA/ID-UI-IIDS-U1440/2021	EPI_ISL_10403271
U1441	University	2021-01-15	19	Male	B.1.2	20G	20.3092	20.8932	20.3914	ID-UI-IIDS-U1441	OM840475	hCoV-19/USA/ID-UI-IIDS-U1441/2021	EPI_ISL_10403272
U1443	University	2021-01-15	20	Male	B.1.596	20C	22.0348	24.1613	23.1719	ID-UI-IIDS-U1443	OM840476	hCoV-19/USA/ID-UI-IIDS-U1443/2021	EPI_ISL_10403273
U1445	University	2021-01-15	18	Female	B.1.429	21C (Epsilon)	19.6765	19.31	20.3418	ID-UI-IIDS-U1445	OM840477	hCoV-19/USA/ID-UI-IIDS-U1445/2021	EPI_ISL_10403274
U1447	Community	2021-01-15	35	Male	B.1.234	20A	15.2542	16.1377	16.2207	ID-UI-IIDS-U1447	OM840478	hCoV-19/USA/ID-UI-IIDS-U1447/2021	EPI_ISL_10403275
U1449	Community	2021-01-15	44	Female	B.1.2	20G	23.4328	24.3534	24.3313	ID-UI-IIDS-U1449	OM840479	hCoV-19/USA/ID-UI-IIDS-U1449/2021	EPI_ISL_10403276
U1451	University	2021-01-15	45	Female	B.1.1	20B	16.2063	17.4322	18.5812	ID-UI-IIDS-U1451	OM840480	hCoV-19/USA/ID-UI-IIDS-U1451/2021	EPI_ISL_10403277
U1452	University	2021-01-15	22	Male	B.1.2	20G	21.7789	22.3876	22.4274	ID-UI-IIDS-U1452	OM840481	hCoV-19/USA/ID-UI-IIDS-U1452/2021	EPI_ISL_10403278
U1453	University	2021-01-15	27	Male	B.1.234	20A	20.5488	21.3209	20.9773	ID-UI-IIDS-U1453	OM840482	hCoV-19/USA/ID-UI-IIDS-U1453/2021	EPI_ISL_10403279
U1456	University	2021-01-15	20	Male	B.1.2	20G	10.7272	11.6897	10.8056	ID-UI-IIDS-U1456	OM840483	hCoV-19/USA/ID-UI-IIDS-U1456/2021	EPI_ISL_10403280
U1458	University	2021-01-15	20	Female	B.1.2	20G	22.6335	23.1255	23.5679	ID-UI-IIDS-U1458	OM840484	hCoV-19/USA/ID-UI-IIDS-U1458/2021	EPI_ISL_10403281
U1460	University	2021-01-15	21	Female	B.1.2	20G	22.5043	22.3539	23.6403	ID-UI-IIDS-U1460	OM840485	hCoV-19/USA/ID-UI-IIDS-U1460/2021	EPI_ISL_10403282
U1463	Community	2021-01-15	24	Male	B.1.2	20G	14.5304	15.1827	15.2421	ID-UI-IIDS-U1463	OM840486	hCoV-19/USA/ID-UI-IIDS-U1463/2021	EPI_ISL_10403283
U1465	University	2021-01-15	34	Female	B.1.234	20A	18.3884	19.0115	19.0966	ID-UI-IIDS-U1465	OM840487	hCoV-19/USA/ID-UI-IIDS-U1465/2021	EPI_ISL_10403284
U1466	Community	2021-01-15	16	Male	B.1.234	20A	16.4647	17.1333	17.0219	ID-UI-IIDS-U1466	OM840488	hCoV-19/USA/ID-UI-IIDS-U1466/2021	EPI_ISL_10403285
U1468	University	2021-01-15	21	Female	B.1.427	21C (Epsilon)	19.772	20.1893	20.3247	ID-UI-IIDS-U1468	OM840489	hCoV-19/USA/ID-UI-IIDS-U1468/2021	EPI_ISL_10403286
U1470	University	2021-01-15	19	Male	B.1.1.222	20B	20.4822	21.4078	21.0332	ID-UI-IIDS-U1470	OM840490	hCoV-19/USA/ID-UI-IIDS-U1470/2021	EPI_ISL_10403287
U1471	University	2021-01-15	32	Male	B.1.36	20A	19.8864	19.84	21.1926	ID-UI-IIDS-U1471	OM840491	hCoV-19/USA/ID-UI-IIDS-U1471/2021	EPI_ISL_10403288
U1475	Community	2021-01-15	50	Female	B.1.2	20G	17.31	17.3564	17.7156	ID-UI-IIDS-U1475	OM840492	hCoV-19/USA/ID-UI-IIDS-U1475/2021	EPI_ISL_10403289
U1476	Community	2021-01-15	64	Female	B.1.2	20G	16.8891	18.2742	17.5258	ID-UI-IIDS-U1476	OM840493	hCoV-19/USA/ID-UI-IIDS-U1476/2021	EPI_ISL_10403290
U1477	Community	2021-01-15	23	Female	B.1.243	20A	20.4886	19.875	21.123	ID-UI-IIDS-U1477	OM840494	hCoV-19/USA/ID-UI-IIDS-U1477/2021	EPI_ISL_10403291
U1482	Community	2021-01-15	16	Female	B.1.2	20G	21.1925	21.0029	21.4184	ID-UI-IIDS-U1482	OM840495	hCoV-19/USA/ID-UI-IIDS-U1482/2021	EPI_ISL_10403292
U1483	Community	2021-01-15	22	Female	B.1.587	20C	20.236	20.1959	20.1331	NA	NA	hCoV-19/USA/ID-UI-IIDS-U1483/2021	EPI_ISL_10403293
U1485	Community	2021-01-22	49	Female	B.1.2	20G	17.3579	17.7444	18.1142	ID-UI-IIDS-U1485	OM840496	hCoV-19/USA/ID-UI-IIDS-U1485/2021	EPI_ISL_10403294
U1486	Community	2021-01-22	20	Female	B.1.2	20G	19.3101	19.8087	19.8	ID-UI-IIDS-U1486	OM840497	hCoV-19/USA/ID-UI-IIDS-U1486/2021	EPI_ISL_10403295
U1487	Community	2021-01-22	19	Male	B.1.427	21C (Epsilon)	9.46355	9.86977	10.7755	ID-UI-IIDS-U1487	OM840498	hCoV-19/USA/ID-UI-IIDS-U1487/2021	EPI_ISL_10403296
U1488	Community	2021-01-22	70	Female	B.1.234	20A	24.2263	24.4854	24.407	ID-UI-IIDS-U1488	OM840499	hCoV-19/USA/ID-UI-IIDS-U1488/2021	EPI_ISL_10403297
U1489	Community	2021-01-22	30	Female	B.1.2	20G	24.4439	24.5811	24.6824	ID-UI-IIDS-U1489	OM840500	hCoV-19/USA/ID-UI-IIDS-U1489/2021	EPI_ISL_10403298
U1490	Community	2021-01-22	77	Female	B.1.234	20A	14.312	13.989	14.5677	ID-UI-IIDS-U1490	OM840501	hCoV-19/USA/ID-UI-IIDS-U1490/2021	EPI_ISL_10403299
U1491	Community	2021-01-22	12	Female	B.1.1	20B	15.8109	15.385	17.4165	ID-UI-IIDS-U1491	OM840502	hCoV-19/USA/ID-UI-IIDS-U1491/2021	EPI_ISL_10403300
U1498	Community	2021-01-22	17	Female	B.1.2	20G	20.3281	20.249	20.8065	ID-UI-IIDS-U1498	OM840503	hCoV-19/USA/ID-UI-IIDS-U1498/2021	EPI_ISL_10403301
U1499	Community	2021-01-22	54	Male	B.1.1.186	20B	17.6632	17.9966	17.9853	ID-UI-IIDS-U1499	OM840504	hCoV-19/USA/ID-UI-IIDS-U1499/2021	EPI_ISL_10403302
U1501	Community	2021-01-22	72	Male	B.1.2	20G	13.6469	12.9194	14.174	ID-UI-IIDS-U1501	OM840505	hCoV-19/USA/ID-UI-IIDS-U1501/2021	EPI_ISL_10403303
U1502	Community	2021-01-22	28	Male	B.1.234	20A	20.283	20.42	20.4335	ID-UI-IIDS-U1502	OM840506	hCoV-19/USA/ID-UI-IIDS-U1502/2021	EPI_ISL_10403304
U1506	University	2021-01-22	19	Female	B.1.2	20G	23.4064	24.9431	24.3096	ID-UI-IIDS-U1506	OM840507	hCoV-19/USA/ID-UI-IIDS-U1506/2021	EPI_ISL_10403305
U1507	Community	2021-01-22	45	Male	B.1.2	20G	17.3991	17.1463	17.7279	ID-UI-IIDS-U1507	OM840508	hCoV-19/USA/ID-UI-IIDS-U1507/2021	EPI_ISL_10403306
U1508	Community	2021-01-22	48	Female	B.1.2	20G	19.3373	18.5302	19.9673	ID-UI-IIDS-U1508	OM840509	hCoV-19/USA/ID-UI-IIDS-U1508/2021	EPI_ISL_10403307
U1509	Community	2021-01-22	24	Male	B.1.234	20A	22.329	22.9465	22.8488	ID-UI-IIDS-U1509	OM840510	hCoV-19/USA/ID-UI-IIDS-U1509/2021	EPI_ISL_10403308
U1510	Community	2021-01-22	30	Male	B.1.2	20G	17.6425	17.776	18.0023	ID-UI-IIDS-U1510	OM840511	hCoV-19/USA/ID-UI-IIDS-U1510/2021	EPI_ISL_10403309
U1512	Community	2021-01-22	46	Male	B.1.241	20A	17.3407	17.1503	17.6577	ID-UI-IIDS-U1512	OM840512	hCoV-19/USA/ID-UI-IIDS-U1512/2021	EPI_ISL_10403310
U1514	Community	2021-01-22	46	Female	B.1.2	20G	21.7529	22.75	22.3605	ID-UI-IIDS-U1514	OM840513	hCoV-19/USA/ID-UI-IIDS-U1514/2021	EPI_ISL_10403311
U1515	Community	2021-01-22	9	Female	B.1.2	20G	15.0529	15.6955	15.8862	ID-UI-IIDS-U1515	OM840514	hCoV-19/USA/ID-UI-IIDS-U1515/2021	EPI_ISL_10403312
U1519	Community	2021-01-22	21	Female	B.1.2	20G	17.3271	17.7782	17.9271	ID-UI-IIDS-U1519	OM840515	hCoV-19/USA/ID-UI-IIDS-U1519/2021	EPI_ISL_10403313
U1520	Community	2021-01-22	27	Female	B.1.234	20A	18.4193	18.1002	18.9475	ID-UI-IIDS-U1520	OM840516	hCoV-19/USA/ID-UI-IIDS-U1520/2021	EPI_ISL_10403314
U1521	Community	2021-01-22	44	Male	B.1.2	20G	18.347	18.3408	19.15	ID-UI-IIDS-U1521	OM840517	hCoV-19/USA/ID-UI-IIDS-U1521/2021	EPI_ISL_10403315
U1522	Community	2021-01-29	44	Female	B.1.241	20A	13.474	11.9371	13.0389	ID-UI-IIDS-U1522	OM840518	hCoV-19/USA/ID-UI-IIDS-U1522/2021	EPI_ISL_10403316
U1524	Community	2021-01-29	40	Male	B.1.2	20G	20.1208	19.8804	20.5208	ID-UI-IIDS-U1524	OM840519	hCoV-19/USA/ID-UI-IIDS-U1524/2021	EPI_ISL_10403317
U1525	Community	2021-01-22	48	Male	B.1.2	20G	22.6111	23.3497	22.3779	ID-UI-IIDS-U1525	OM840520	hCoV-19/USA/ID-UI-IIDS-U1525/2021	EPI_ISL_10403318
U1528	Community	2021-01-29	51	Female	B.1.234	20A	17.9788	17.9959	18.0441	ID-UI-IIDS-U1528	OM840521	hCoV-19/USA/ID-UI-IIDS-U1528/2021	EPI_ISL_10403319
U1529	Community	2021-01-29	8	Male	B.1.234	20A	19.2795	18.4265	19.6348	ID-UI-IIDS-U1529	OM840522	hCoV-19/USA/ID-UI-IIDS-U1529/2021	EPI_ISL_10403320
U1531	Community	2021-01-29	67	Male	B.1.2	20G	23.1038	23.6169	23.6961	ID-UI-IIDS-U1531	OM840523	hCoV-19/USA/ID-UI-IIDS-U1531/2021	EPI_ISL_10403321
U1532	Community	2021-01-29	48	Female	B.1.1.222	20B	13.7406	13.9221	14.32	ID-UI-IIDS-U1532	OM840524	hCoV-19/USA/ID-UI-IIDS-U1532/2021	EPI_ISL_10403322
U1533	Community	2021-01-29	16	Female	B.1.2	20G	13.3754	14.947	14.3542	ID-UI-IIDS-U1533	OM840525	hCoV-19/USA/ID-UI-IIDS-U1533/2021	EPI_ISL_10403323
U1540	Community	2021-01-29	17	Male	B.1.2	20G	19.0216	19.22	19.8263	ID-UI-IIDS-U1540	OM840526	hCoV-19/USA/ID-UI-IIDS-U1540/2021	EPI_ISL_10403324
U1541	University	2021-01-29	22	Female	B.1.429	21C (Epsilon)	19.7937	19.7942	20.4237	ID-UI-IIDS-U1541	OM840527	hCoV-19/USA/ID-UI-IIDS-U1541/2021	EPI_ISL_10403325
U1542	University	2021-01-29	24	Female	B.1.2	20G	23.3388	23.3838	24.0003	ID-UI-IIDS-U1542	OM840528	hCoV-19/USA/ID-UI-IIDS-U1542/2021	EPI_ISL_10403326
U1544	University	2021-01-29	20	Male	B.1.2	20G	19.7442	20.7525	20.6484	ID-UI-IIDS-U1544	OM840529	hCoV-19/USA/ID-UI-IIDS-U1544/2021	EPI_ISL_10403327
U1545	Community	2021-01-29	20	Female	B.1.241	20A	23.7621	22.5111	24.4524	ID-UI-IIDS-U1545	OM840530	hCoV-19/USA/ID-UI-IIDS-U1545/2021	EPI_ISL_10403328
U1546	Community	2021-01-29	43	Male	B.1.2	20G	20.8359	21.1603	21.3879	ID-UI-IIDS-U1546	OM840531	hCoV-19/USA/ID-UI-IIDS-U1546/2021	EPI_ISL_10403329
U1547	Community	2021-01-29	41	Female	B.1.2	20G	20.5952	20.4889	21.2244	ID-UI-IIDS-U1547	OM840532	hCoV-19/USA/ID-UI-IIDS-U1547/2021	EPI_ISL_10403330
U1548	Community	2021-01-29	20	Female	B.1.2	20G	19.9461	19.9205	20.5385	ID-UI-IIDS-U1548	OM840533	hCoV-19/USA/ID-UI-IIDS-U1548/2021	EPI_ISL_10403331
U1549	Community	2021-01-29	14	Male	B.1.2	20G	21.0858	21.9655	21.8734	ID-UI-IIDS-U1549	OM840534	hCoV-19/USA/ID-UI-IIDS-U1549/2021	EPI_ISL_10403332
U1551	Community	2021-01-29	31	Male	B.1.2	20G	17.2554	18.2115	17.8765	ID-UI-IIDS-U1551	OM840535	hCoV-19/USA/ID-UI-IIDS-U1551/2021	EPI_ISL_10403333
U1552	Community	2021-01-29	23	Female	B.1.2	20G	21.2568	21.2698	21.6436	ID-UI-IIDS-U1552	OM840536	hCoV-19/USA/ID-UI-IIDS-U1552/2021	EPI_ISL_10403334
U1553	Community	2021-01-29	17	Male	B.1.2	20G	17.6992	18.2101	17.8455	ID-UI-IIDS-U1553	OM840537	hCoV-19/USA/ID-UI-IIDS-U1553/2021	EPI_ISL_10403335
U1555	Community	2021-01-29	16	Male	B.1.2	20G	16.2566	17.4171	17.3157	ID-UI-IIDS-U1555	OM840538	hCoV-19/USA/ID-UI-IIDS-U1555/2021	EPI_ISL_10403336
U1556	Community	2021-01-29	48	Female	B.1.2	20G	19.9124	20.7523	20.9599	ID-UI-IIDS-U1556	OM840539	hCoV-19/USA/ID-UI-IIDS-U1556/2021	EPI_ISL_10403337
U1557	Community	2021-01-29	50	Male	B.1.2	20G	14.362	12.0872	14.9989	ID-UI-IIDS-U1557	OM840540	hCoV-19/USA/ID-UI-IIDS-U1557/2021	EPI_ISL_10403338
U1559	Community	2021-02-05	13	Female	B.1.2	20G	23.1152	23.8016	23.3882	ID-UI-IIDS-U1559	OM840541	hCoV-19/USA/ID-UI-IIDS-U1559/2021	EPI_ISL_10403339
U1560	Community	2021-01-29	11	Male	B.1.2	20G	17.4265	16.821	17.7474	ID-UI-IIDS-U1560	OM840542	hCoV-19/USA/ID-UI-IIDS-U1560/2021	EPI_ISL_10403340
U1561	Community	2021-01-29	44	Male	B.1.2	20G	23.3583	24.1951	23.8628	ID-UI-IIDS-U1561	OM840543	hCoV-19/USA/ID-UI-IIDS-U1561/2021	EPI_ISL_10403341
U1562	Community	2021-01-29	31	Female	B.1.1.222	20B	23.3285	23.7531	24.1061	ID-UI-IIDS-U1562	OM840544	hCoV-19/USA/ID-UI-IIDS-U1562/2021	EPI_ISL_10403342
U1566	Community	2021-01-29	16	Male	B.1.2	20G	21.7798	23.3106	22.8585	ID-UI-IIDS-U1566	OM840545	hCoV-19/USA/ID-UI-IIDS-U1566/2021	EPI_ISL_10403343
U1567	Community	2021-01-29	61	Female	B.1.2	20G	13.8954	13.6376	14.721	ID-UI-IIDS-U1567	OM840546	hCoV-19/USA/ID-UI-IIDS-U1567/2021	EPI_ISL_10403344
U1568	Community	2021-01-29	69	Male	B.1.2	20G	20.4547	20.7503	20.9507	ID-UI-IIDS-U1568	OM840547	hCoV-19/USA/ID-UI-IIDS-U1568/2021	EPI_ISL_10403345
U1569	Community	2021-02-05	67	Male	B.1.1.222	20B	36.9916	35.0696	NA	ID-UI-IIDS-U1569	OM840548	hCoV-19/USA/ID-UI-IIDS-U1569/2021	EPI_ISL_10403346
U1570	University	2021-02-05	58	Female	B.1.2	20G	17.4279	16.0852	17.9554	ID-UI-IIDS-U1570	OM840549	hCoV-19/USA/ID-UI-IIDS-U1570/2021	EPI_ISL_10403347
U1571	Community	2021-02-05	16	Male	B.1.2	20G	20.9939	21.9722	21.4926	ID-UI-IIDS-U1571	OM840550	hCoV-19/USA/ID-UI-IIDS-U1571/2021	EPI_ISL_10403348
U1572	Community	2021-02-05	70	Female	B.1.1.222	20B	17.2842	17.1612	17.6958	ID-UI-IIDS-U1572	OM840551	hCoV-19/USA/ID-UI-IIDS-U1572/2021	EPI_ISL_10403349
U1573	Community	2021-02-05	74	Male	B.1.1.222	20B	15.6472	16.5349	16.841	ID-UI-IIDS-U1573	OM840552	hCoV-19/USA/ID-UI-IIDS-U1573/2021	EPI_ISL_10403350
U1575	Community	2021-02-05	30	Female	B.1.2	20G	14.3506	13.6738	14.7963	ID-UI-IIDS-U1575	OM840553	hCoV-19/USA/ID-UI-IIDS-U1575/2021	EPI_ISL_10403351
U1576	University	2021-02-05	22	Male	B.1.2	20G	21.6905	22.7238	22.1581	ID-UI-IIDS-U1576	OM840554	hCoV-19/USA/ID-UI-IIDS-U1576/2021	EPI_ISL_10403352
U1577	Community	2021-02-05	42	Female	B.1.234	20A	14.3548	12.1477	15.1227	ID-UI-IIDS-U1577	OM840555	hCoV-19/USA/ID-UI-IIDS-U1577/2021	EPI_ISL_10403353
U1579	Community	2021-02-05	18	Male	B.1.2	20G	15.2631	15.5905	15.5733	ID-UI-IIDS-U1579	OM840556	hCoV-19/USA/ID-UI-IIDS-U1579/2021	EPI_ISL_10403354
U1580	Community	2021-02-05	51	Female	B.1.2	20G	22.0982	22.1551	22.2838	ID-UI-IIDS-U1580	OM840557	hCoV-19/USA/ID-UI-IIDS-U1580/2021	EPI_ISL_10403355
U1584	University	2021-02-05	23	Female	B.1.2	20G	20.2254	20.4977	20.7026	ID-UI-IIDS-U1584	OM840558	hCoV-19/USA/ID-UI-IIDS-U1584/2021	EPI_ISL_10403356
U1585	University	2021-02-05	19	Male	B.1.1.222	20B	21.9689	21.7192	22.0128	ID-UI-IIDS-U1585	OM840559	hCoV-19/USA/ID-UI-IIDS-U1585/2021	EPI_ISL_10403357
U1586	Community	2021-02-05	58	Male	B.1.351	20H (Beta, V2)	20.5522	21.1901	22.7146	ID-UI-IIDS-U1586	OM840560	hCoV-19/USA/ID-UI-IIDS-U1586/2021	EPI_ISL_10403358
U1588	Community	2021-02-05	17	Male	B.1.2	20G	24.6062	24.6424	25.2237	ID-UI-IIDS-U1588	OM840561	hCoV-19/USA/ID-UI-IIDS-U1588/2021	EPI_ISL_10403359
U1590	Community	2021-02-12	35	Male	B.1.429	21C (Epsilon)	17.7792	18.2922	18.2506	ID-UI-IIDS-U1590	OM840562	hCoV-19/USA/ID-UI-IIDS-U1590/2021	EPI_ISL_10403360
U1591	Community	2021-02-12	35	Female	B.1.2	20G	19.8496	19.9049	20.0868	ID-UI-IIDS-U1591	OM840563	hCoV-19/USA/ID-UI-IIDS-U1591/2021	EPI_ISL_10403361
U1593	Community	2021-02-12	17	Female	B.1.2	20G	23.448	23.9346	23.6355	ID-UI-IIDS-U1593	OM840564	hCoV-19/USA/ID-UI-IIDS-U1593/2021	EPI_ISL_10403362
U1595	Community	2021-02-12	24	Male	B.1.2	20G	20.2774	20.2176	20.6973	ID-UI-IIDS-U1595	OM840565	hCoV-19/USA/ID-UI-IIDS-U1595/2021	EPI_ISL_10403363
U1596	University	2021-02-12	23	Female	B.1.2	20G	25.3164	25.6816	25.6802	ID-UI-IIDS-U1596	OM840566	hCoV-19/USA/ID-UI-IIDS-U1596/2021	EPI_ISL_10403364
U1597	University	2021-02-12	61	Female	B.1.234	20A	21.1028	22.3689	21.6669	ID-UI-IIDS-U1597	OM840567	hCoV-19/USA/ID-UI-IIDS-U1597/2021	EPI_ISL_10403365
U1598	Community	2021-02-12	14	Male	B.1.2	20G	16.4849	18.6847	21.0042	ID-UI-IIDS-U1598	OM840568	hCoV-19/USA/ID-UI-IIDS-U1598/2021	EPI_ISL_10403366
U1599	University	2021-02-12	24	Female	B.1.429	21C (Epsilon)	18.652	18.5175	18.952	ID-UI-IIDS-U1599	OM840569	hCoV-19/USA/ID-UI-IIDS-U1599/2021	EPI_ISL_10403367
U1600	University	2021-02-12	21	Male	B.1.2	20G	19.7619	21.3113	20.5874	ID-UI-IIDS-U1600	OM840570	hCoV-19/USA/ID-UI-IIDS-U1600/2021	EPI_ISL_10403368
U1601	University	2021-02-12	33	Male	B.1.234	20A	21.4162	21.5284	21.9814	ID-UI-IIDS-U1601	OM840571	hCoV-19/USA/ID-UI-IIDS-U1601/2021	EPI_ISL_10403369
U1602	Community	2021-02-12	64	Male	B.1.234	20A	20.9005	21.2117	20.8984	ID-UI-IIDS-U1602	OM840572	hCoV-19/USA/ID-UI-IIDS-U1602/2021	EPI_ISL_10403370
U1605	Community	2021-02-12	56	Female	B.1.2	20G	16.5446	17.4457	17.4651	ID-UI-IIDS-U1605	OM840573	hCoV-19/USA/ID-UI-IIDS-U1605/2021	EPI_ISL_10403371
U1606	University	2021-02-12	23	Male	B.1.2	20G	22.3876	23.3744	22.877	ID-UI-IIDS-U1606	OM840574	hCoV-19/USA/ID-UI-IIDS-U1606/2021	EPI_ISL_10403372
U1607	Community	2021-02-12	12	Male	B.1.2	20G	22.5448	22.3616	22.8956	ID-UI-IIDS-U1607	OM840575	hCoV-19/USA/ID-UI-IIDS-U1607/2021	EPI_ISL_10403373
U1608	Community	2021-02-12	13	Male	B.1.234	20A	19.623	19.7586	19.5868	ID-UI-IIDS-U1608	OM840576	hCoV-19/USA/ID-UI-IIDS-U1608/2021	EPI_ISL_10403374
U1611	Community	2021-02-12	39	Male	B.1.234	20A	18.9298	19.3867	18.9581	ID-UI-IIDS-U1611	OM840577	hCoV-19/USA/ID-UI-IIDS-U1611/2021	EPI_ISL_10403375
U1615	Community	2021-02-19	19	Male	B.1.429	21C (Epsilon)	21.3408	21.2221	21.7693	ID-UI-IIDS-U1615	OM840578	hCoV-19/USA/ID-UI-IIDS-U1615/2021	EPI_ISL_10403376
U1616	University	2021-02-19	20	Male	B.1.2	20G	22.9713	23.664	23.4824	ID-UI-IIDS-U1616	OM840579	hCoV-19/USA/ID-UI-IIDS-U1616/2021	EPI_ISL_10403377
U1617	University	2021-02-19	22	Male	B.1.2	20G	24.3807	24.8213	24.5797	ID-UI-IIDS-U1617	OM840580	hCoV-19/USA/ID-UI-IIDS-U1617/2021	EPI_ISL_10403378
U1619	University	2021-02-19	30	Male	B.1.2	20G	15.357	19.7073	19.5562	ID-UI-IIDS-U1619	OM840581	hCoV-19/USA/ID-UI-IIDS-U1619/2021	EPI_ISL_10403379
U1620	University	2021-02-19	19	Female	B.1.1.244	20B	26.2186	26.9087	26.7041	ID-UI-IIDS-U1620	OM840582	hCoV-19/USA/ID-UI-IIDS-U1620/2021	EPI_ISL_10403380
U1621	University	2021-02-19	62	Female	B.1.234	20A	18.3713	17.8715	18.6794	ID-UI-IIDS-U1621	OM840583	hCoV-19/USA/ID-UI-IIDS-U1621/2021	EPI_ISL_10403381
U1624	Community	2021-02-19	39	Female	B.1.234	20A	22.9194	23.4739	23.1745	ID-UI-IIDS-U1624	OM840584	hCoV-19/USA/ID-UI-IIDS-U1624/2021	EPI_ISL_10403382
U1626	Community	2021-02-19	18	Female	B.1.1.244	20B	16.5377	16.8166	16.5728	ID-UI-IIDS-U1626	OM840585	hCoV-19/USA/ID-UI-IIDS-U1626/2021	EPI_ISL_10403383
U1627	Community	2021-02-19	19	Female	B.1.1.244	20B	23.247	23.3706	23.5924	ID-UI-IIDS-U1627	OM840586	hCoV-19/USA/ID-UI-IIDS-U1627/2021	EPI_ISL_10403384
U1628	Community	2021-02-19	28	Female	B.1.2	20G	21.4394	22.0779	21.3301	ID-UI-IIDS-U1628	OM840587	hCoV-19/USA/ID-UI-IIDS-U1628/2021	EPI_ISL_10403385
U1630	University	2021-02-19	19	Female	B.1.1.244	20B	16.9338	17.4146	17.4887	ID-UI-IIDS-U1630	OM840588	hCoV-19/USA/ID-UI-IIDS-U1630/2021	EPI_ISL_10403386
U1631	University	2021-02-19	20	Female	B.1.1.244	20B	15.4349	16.02	16.6173	ID-UI-IIDS-U1631	OM840589	hCoV-19/USA/ID-UI-IIDS-U1631/2021	EPI_ISL_10403387
U1635	University	2021-02-26	19	Male	B.1.1.244	20B	25.8249	25.9256	25.7334	ID-UI-IIDS-U1635	OM840590	hCoV-19/USA/ID-UI-IIDS-U1635/2021	EPI_ISL_10403388
U1637	University	2021-02-26	20	Female	B.1.1.244	20B	20.9482	20.9803	21.4747	ID-UI-IIDS-U1637	OM840591	hCoV-19/USA/ID-UI-IIDS-U1637/2021	EPI_ISL_10403389
U1642	University	2021-02-26	19	Male	B.1.1.244	20B	20.7402	21.3463	21.386	ID-UI-IIDS-U1642	OM840592	hCoV-19/USA/ID-UI-IIDS-U1642/2021	EPI_ISL_10403390
U1643	University	2021-02-26	19	Male	B.1.1.244	20B	16.1321	18.27	17.5079	ID-UI-IIDS-U1643	OM840593	hCoV-19/USA/ID-UI-IIDS-U1643/2021	EPI_ISL_10403391
U1644	University	2021-02-26	20	Male	B.1.1.244	20B	23.5235	23.7503	23.7489	ID-UI-IIDS-U1644	OM840594	hCoV-19/USA/ID-UI-IIDS-U1644/2021	EPI_ISL_10403392
U1645	University	2021-02-26	19	Female	B.1.1.244	20B	20.662	20.8681	20.7309	ID-UI-IIDS-U1645	OM840595	hCoV-19/USA/ID-UI-IIDS-U1645/2021	EPI_ISL_10403393
U1647	University	2021-02-26	19	Female	B.1.1.244	20B	20.4562	19.7812	20.7709	ID-UI-IIDS-U1647	OM840596	hCoV-19/USA/ID-UI-IIDS-U1647/2021	EPI_ISL_10403394
U1650	University	2021-02-26	19	Male	B.1.1.244	20B	17.6874	17.6932	18.3337	ID-UI-IIDS-U1650	OM840597	hCoV-19/USA/ID-UI-IIDS-U1650/2021	EPI_ISL_10403395
U1651	University	2021-02-26	19	Female	B.1.1.244	20B	22.5079	23.4286	22.6678	ID-UI-IIDS-U1651	OM840598	hCoV-19/USA/ID-UI-IIDS-U1651/2021	EPI_ISL_10403396
U1653	University	2021-02-26	21	Female	B.1.1.244	20B	20.0093	20.142	20.5516	ID-UI-IIDS-U1653	OM840599	hCoV-19/USA/ID-UI-IIDS-U1653/2021	EPI_ISL_10403397
U1655	University	2021-02-26	19	Female	B.1.1.244	20B	24.4051	25.2917	24.8808	ID-UI-IIDS-U1655	OM840600	hCoV-19/USA/ID-UI-IIDS-U1655/2021	EPI_ISL_10403398
U1656	University	2021-02-26	22	Female	B.1.1.244	20B	23.0799	23.699	23.1169	ID-UI-IIDS-U1656	OM840601	hCoV-19/USA/ID-UI-IIDS-U1656/2021	EPI_ISL_10403399
U1657	University	2021-02-26	19	Female	B.1.1.244	20B	25.2603	25.6318	25.4025	ID-UI-IIDS-U1657	OM840602	hCoV-19/USA/ID-UI-IIDS-U1657/2021	EPI_ISL_10403400
U1660	University	2021-02-26	20	Male	B.1.1.244	20B	19.9072	20.7274	20.4186	ID-UI-IIDS-U1660	OM840603	hCoV-19/USA/ID-UI-IIDS-U1660/2021	EPI_ISL_10403401
U1661	University	2021-02-26	19	Male	B.1.1.244	20B	19.9638	20.8045	20.7675	ID-UI-IIDS-U1661	OM840604	hCoV-19/USA/ID-UI-IIDS-U1661/2021	EPI_ISL_10403402
U1662	University	2021-02-26	32	Male	B.1.609	20A	12.3619	13.0188	13.114	ID-UI-IIDS-U1662	OM840605	hCoV-19/USA/ID-UI-IIDS-U1662/2021	EPI_ISL_10403403
U1663	University	2021-02-26	23	Male	B.1.1.244	20B	12.8456	12.9053	13.7173	ID-UI-IIDS-U1663	OM840606	hCoV-19/USA/ID-UI-IIDS-U1663/2021	EPI_ISL_10403404
U1666	University	2021-02-26	19	Male	B.1.1.244	20B	19.1475	19.4709	19.2341	ID-UI-IIDS-U1666	OM840607	hCoV-19/USA/ID-UI-IIDS-U1666/2021	EPI_ISL_10403405
U1668	University	2021-02-26	19	Female	B.1.1.244	20B	18.9073	19.747	19.3454	ID-UI-IIDS-U1668	OM840608	hCoV-19/USA/ID-UI-IIDS-U1668/2021	EPI_ISL_10403406
U1669	University	2021-02-26	21	Male	B.1.1.244	20B	20.9249	21.0251	21.3351	ID-UI-IIDS-U1669	OM840609	hCoV-19/USA/ID-UI-IIDS-U1669/2021	EPI_ISL_10403407
U1670	University	2021-02-26	20	Female	B.1.1.244	20B	23.1601	22.6072	23.7604	ID-UI-IIDS-U1670	OM840610	hCoV-19/USA/ID-UI-IIDS-U1670/2021	EPI_ISL_10403408
U1671	University	2021-02-26	19	Female	B.1.1.244	20B	23.8303	24.4064	24.3243	ID-UI-IIDS-U1671	OM840611	hCoV-19/USA/ID-UI-IIDS-U1671/2021	EPI_ISL_10403409
U1674	University	2021-02-26	18	Male	B.1.1.244	20B	12.9412	13.0119	14.0087	ID-UI-IIDS-U1674	OM840612	hCoV-19/USA/ID-UI-IIDS-U1674/2021	EPI_ISL_10403410
U1675	University	2021-02-26	20	Male	B.1.1.244	20B	21.6629	22.5554	22.6208	ID-UI-IIDS-U1675	OM840613	hCoV-19/USA/ID-UI-IIDS-U1675/2021	EPI_ISL_10403411
U1680	Community	2021-02-26	23	Male	B.1.234	20A	17.2932	18.3315	18.2811	ID-UI-IIDS-U1680	OM840614	hCoV-19/USA/ID-UI-IIDS-U1680/2021	EPI_ISL_10403412
U1682	University	2021-02-26	22	Male	B.1.1.244	20B	20.2394	20.7185	21.1378	ID-UI-IIDS-U1682	OM840615	hCoV-19/USA/ID-UI-IIDS-U1682/2021	EPI_ISL_10403413
U1684	University	2021-02-26	21	Female	B.1.1.244	20B	21.4906	21.0122	22.6365	ID-UI-IIDS-U1684	OM840616	hCoV-19/USA/ID-UI-IIDS-U1684/2021	EPI_ISL_10403414
U1685	University	2021-02-26	19	Male	B.1.1.244	20B	21.0679	22.1147	22.1586	ID-UI-IIDS-U1685	OM840617	hCoV-19/USA/ID-UI-IIDS-U1685/2021	EPI_ISL_10403415
U1688	University	2021-02-26	20	Male	B.1.1.244	20B	21.368	21.3095	21.6059	ID-UI-IIDS-U1688	OM840618	hCoV-19/USA/ID-UI-IIDS-U1688/2021	EPI_ISL_10403416
U1689	University	2021-02-26	19	Male	B.1.1.244	20B	22.5022	22.4967	23.0103	ID-UI-IIDS-U1689	OM840619	hCoV-19/USA/ID-UI-IIDS-U1689/2021	EPI_ISL_10403417
U1690	Community	2021-02-26	57	Male	B.1.2	20G	23.4397	23.9691	24.4239	ID-UI-IIDS-U1690	OM840620	hCoV-19/USA/ID-UI-IIDS-U1690/2021	EPI_ISL_10403418
U1692	University	2021-02-26	22	Male	B.1.1.244	20B	19.3225	18.552	19.7003	ID-UI-IIDS-U1692	OM840621	hCoV-19/USA/ID-UI-IIDS-U1692/2021	EPI_ISL_10403419
U1693	University	2021-02-26	21	Male	B.1.1.244	20B	18.1853	16.3856	19.0549	ID-UI-IIDS-U1693	OM840622	hCoV-19/USA/ID-UI-IIDS-U1693/2021	EPI_ISL_10403420
U1694	University	2021-02-26	22	Male	B.1.1.244	20B	23.6902	21.9546	24.2064	ID-UI-IIDS-U1694	OM840623	hCoV-19/USA/ID-UI-IIDS-U1694/2021	EPI_ISL_10403421
U1696	University	2021-02-26	19	Female	B.1.1.244	20B	18.3911	16.96	18.6371	ID-UI-IIDS-U1696	OM840624	hCoV-19/USA/ID-UI-IIDS-U1696/2021	EPI_ISL_10403422
U1697	Community	2021-02-26	60	Male	B.1.234	20A	15.1871	13.8178	15.3733	ID-UI-IIDS-U1697	OM840625	hCoV-19/USA/ID-UI-IIDS-U1697/2021	EPI_ISL_10403423
U1698	University	2021-03-05	20	Female	B.1.1.244	20B	16.8617	17.1598	17.3416	ID-UI-IIDS-U1698	OM840626	hCoV-19/USA/ID-UI-IIDS-U1698/2021	EPI_ISL_10403424
U1700	Community	2021-03-05	43	Male	B.1.2	20G	12.913	12.9568	13.6343	ID-UI-IIDS-U1700	OM840627	hCoV-19/USA/ID-UI-IIDS-U1700/2021	EPI_ISL_10403425
U1703	University	2021-03-05	19	Male	B.1.1.244	20B	14.6192	15.9352	16.4285	ID-UI-IIDS-U1703	OM840628	hCoV-19/USA/ID-UI-IIDS-U1703/2021	EPI_ISL_10403426
U1705	University	2021-03-05	18	Female	B.1.1.244	20B	17.6072	18.41	18.4689	ID-UI-IIDS-U1705	OM840629	hCoV-19/USA/ID-UI-IIDS-U1705/2021	EPI_ISL_10403427
U1706	University	2021-03-05	19	Male	B.1.2	20G	19.5378	20.4579	20.2944	ID-UI-IIDS-U1706	OM840630	hCoV-19/USA/ID-UI-IIDS-U1706/2021	EPI_ISL_10403428
U1707	University	2021-03-05	21	Male	B.1.1.244	20B	17.8734	18.5315	18.5057	ID-UI-IIDS-U1707	OM840631	hCoV-19/USA/ID-UI-IIDS-U1707/2021	EPI_ISL_10403429
U1709	University	2021-03-05	22	Male	B.1.1.244	20B	20.6434	19.817	21.5812	ID-UI-IIDS-U1709	OM840632	hCoV-19/USA/ID-UI-IIDS-U1709/2021	EPI_ISL_10403430
U1711	University	2021-03-05	27	Female	B.1.1.244	20B	18.1734	20.2593	19.4642	ID-UI-IIDS-U1711	OM840633	hCoV-19/USA/ID-UI-IIDS-U1711/2021	EPI_ISL_10403431
U1712	University	2021-03-05	19	Female	B.1.1.244	20B	18.4992	18.6149	18.9477	ID-UI-IIDS-U1712	OM840634	hCoV-19/USA/ID-UI-IIDS-U1712/2021	EPI_ISL_10403432
U1713	Community	2021-03-05	28	Male	B.1.1.244	20B	23.205	23.8169	23.9109	ID-UI-IIDS-U1713	OM840635	hCoV-19/USA/ID-UI-IIDS-U1713/2021	EPI_ISL_10403433
U1714	University	2021-03-05	23	Male	B.1.1.244	20B	20.8636	20.8557	22.3543	ID-UI-IIDS-U1714	OM840636	hCoV-19/USA/ID-UI-IIDS-U1714/2021	EPI_ISL_10403434
U1715	University	2021-03-05	19	Male	B.1.1.244	20B	19.1988	18.6478	19.8885	ID-UI-IIDS-U1715	OM840637	hCoV-19/USA/ID-UI-IIDS-U1715/2021	EPI_ISL_10403435
U1717	University	2021-03-05	19	Male	B.1.1.244	20B	25.6081	24.8399	26.4174	ID-UI-IIDS-U1717	OM840638	hCoV-19/USA/ID-UI-IIDS-U1717/2021	EPI_ISL_10403436
U1719	University	2021-03-05	21	Female	B.1.1.244	20B	24.1574	24.7209	24.5237	ID-UI-IIDS-U1719	OM840639	hCoV-19/USA/ID-UI-IIDS-U1719/2021	EPI_ISL_10403437
U1720	Community	2021-03-05	20	Female	B.1.1.244	20B	19.9955	19.3283	20.8513	ID-UI-IIDS-U1720	OM840640	hCoV-19/USA/ID-UI-IIDS-U1720/2021	EPI_ISL_10403438
U1721	Community	2021-03-05	43	Male	B.1.2	20G	22.8036	22.3983	22.9629	ID-UI-IIDS-U1721	OM840641	hCoV-19/USA/ID-UI-IIDS-U1721/2021	EPI_ISL_10403439
U1722	University	2021-03-05	22	Male	B.1.577	20C	25.8589	25.1975	26.2304	ID-UI-IIDS-U1722	OM840642	hCoV-19/USA/ID-UI-IIDS-U1722/2021	EPI_ISL_10403440
U1723	University	2021-03-05	19	Male	B.1.1.244	20B	24.2771	24.786	24.5516	ID-UI-IIDS-U1723	OM840643	hCoV-19/USA/ID-UI-IIDS-U1723/2021	EPI_ISL_10403441
U1724	Community	2021-03-05	40	Male	B.1.1.244	20B	23.9336	23.9799	24.2872	ID-UI-IIDS-U1724	OM840644	hCoV-19/USA/ID-UI-IIDS-U1724/2021	EPI_ISL_10403442
U1725	Community	2021-03-05	21	Female	B.1.1.244	20B	18.75	18.4084	18.7163	ID-UI-IIDS-U1725	OM840645	hCoV-19/USA/ID-UI-IIDS-U1725/2021	EPI_ISL_10403443
U1726	University	2021-03-05	19	Male	B.1.1.244	20B	15.3336	15.489	15.9987	ID-UI-IIDS-U1726	OM840646	hCoV-19/USA/ID-UI-IIDS-U1726/2021	EPI_ISL_10403444
U1727	University	2021-03-12	31	Male	B.1.1.244	20B	26.5299	26.5978	27.5295	ID-UI-IIDS-U1727	OM840647	hCoV-19/USA/ID-UI-IIDS-U1727/2021	EPI_ISL_10403445
U1728	University	2021-03-12	20	Female	B.1.1.244	20B	16.9895	15.6628	17.6351	ID-UI-IIDS-U1728	OM840648	hCoV-19/USA/ID-UI-IIDS-U1728/2021	EPI_ISL_10403446
U1729	University	2021-03-12	21	Male	B.1.2	20G	14.21	13.8699	14.9229	ID-UI-IIDS-U1729	OM840649	hCoV-19/USA/ID-UI-IIDS-U1729/2021	EPI_ISL_10403447
U1730	University	2021-03-12	20	Male	B.1.1.244	20B	18.2548	17.723	18.7113	ID-UI-IIDS-U1730	OM840650	hCoV-19/USA/ID-UI-IIDS-U1730/2021	EPI_ISL_10403448
U1731	University	2021-03-12	23	Male	B.1.429	21C (Epsilon)	17.3376	17.2315	17.7438	ID-UI-IIDS-U1731	OM840651	hCoV-19/USA/ID-UI-IIDS-U1731/2021	EPI_ISL_10403449
U1732	University	2021-03-12	22	Male	B.1.577	20C	19.2209	19.0341	20.6226	ID-UI-IIDS-U1732	OM840652	hCoV-19/USA/ID-UI-IIDS-U1732/2021	EPI_ISL_10403450
U1733	University	2021-03-12	22	Male	B.1.1.244	20B	18.3705	18.6339	18.9004	ID-UI-IIDS-U1733	OM840653	hCoV-19/USA/ID-UI-IIDS-U1733/2021	EPI_ISL_10403451
U1734	University	2021-03-12	19	Male	B.1.1.244	20B	22.8809	22.7546	23.5495	ID-UI-IIDS-U1734	OM840654	hCoV-19/USA/ID-UI-IIDS-U1734/2021	EPI_ISL_10403452
U1735	University	2021-03-12	19	Male	B.1.1.244	20B	15.936	13.3167	16.7934	ID-UI-IIDS-U1735	OM840655	hCoV-19/USA/ID-UI-IIDS-U1735/2021	EPI_ISL_10403453
U1736	University	2021-03-12	63	Male	B.1.232	20A	18.6279	18.7494	18.9031	ID-UI-IIDS-U1736	OM840656	hCoV-19/USA/ID-UI-IIDS-U1736/2021	EPI_ISL_10403454
U1737	University	2021-03-12	20	Male	B.1.577	20C	23.9588	24.0831	24.2838	ID-UI-IIDS-U1737	OM840657	hCoV-19/USA/ID-UI-IIDS-U1737/2021	EPI_ISL_10403455
U1738	University	2021-03-12	20	Male	B.1.1.244	20B	19.528	16.7677	19.6539	ID-UI-IIDS-U1738	OM840658	hCoV-19/USA/ID-UI-IIDS-U1738/2021	EPI_ISL_10403456
U1740	University	2021-03-12	21	Male	B.1.1.244	20B	13.856	13.8413	14.7248	ID-UI-IIDS-U1740	OM840659	hCoV-19/USA/ID-UI-IIDS-U1740/2021	EPI_ISL_10403457
U1741	University	2021-03-12	23	Male	B.1.1.244	20B	17.4322	17.7185	17.9309	ID-UI-IIDS-U1741	OM840660	hCoV-19/USA/ID-UI-IIDS-U1741/2021	EPI_ISL_10403458
U1742	University	2021-03-12	20	Male	B.1.1.244	20B	16.2706	17.5224	16.8703	ID-UI-IIDS-U1742	OM840661	hCoV-19/USA/ID-UI-IIDS-U1742/2021	EPI_ISL_10403459
U1746	University	2021-03-12	23	Male	B.1.1.244	20B	18.325	18.9325	19.3924	ID-UI-IIDS-U1746	OM840662	hCoV-19/USA/ID-UI-IIDS-U1746/2021	EPI_ISL_10403460
U1748	University	2021-03-12	19	Male	B.1.1.244	20B	19.7376	20.5775	20.2778	ID-UI-IIDS-U1748	OM840663	hCoV-19/USA/ID-UI-IIDS-U1748/2021	EPI_ISL_10403461
U1749	University	2021-03-12	21	Male	B.1.1.244	20B	12.4826	13.4214	13.3423	ID-UI-IIDS-U1749	OM840664	hCoV-19/USA/ID-UI-IIDS-U1749/2021	EPI_ISL_10403462
U1751	University	2021-03-12	20	Male	B.1.1.244	20B	16.7588	15.1632	17.4094	ID-UI-IIDS-U1751	OM840665	hCoV-19/USA/ID-UI-IIDS-U1751/2021	EPI_ISL_10403463
U1752	University	2021-03-12	20	Female	B.1.1.244	20B	21.8244	21.8287	22.9025	ID-UI-IIDS-U1752	OM840666	hCoV-19/USA/ID-UI-IIDS-U1752/2021	EPI_ISL_10403464
U1753	University	2021-03-12	20	Male	B.1.1.244	20B	20.2579	20.6463	21.8144	ID-UI-IIDS-U1753	OM840667	hCoV-19/USA/ID-UI-IIDS-U1753/2021	EPI_ISL_10403465
U1755	Community	2021-03-12	19	Male	B.1.1.244	20B	16.6316	17.4874	17.4121	ID-UI-IIDS-U1755	OM840668	hCoV-19/USA/ID-UI-IIDS-U1755/2021	EPI_ISL_10403466
U1756	University	2021-03-12	21	Male	B.1.1.244	20B	20.5096	20.8049	21.8648	ID-UI-IIDS-U1756	OM840669	hCoV-19/USA/ID-UI-IIDS-U1756/2021	EPI_ISL_10403467
U1759	University	2021-03-12	21	Male	B.1.577	20C	18.4201	18.0901	19.2288	ID-UI-IIDS-U1759	OM840670	hCoV-19/USA/ID-UI-IIDS-U1759/2021	EPI_ISL_10403468
U1760	University	2021-03-12	28	Female	B.1.2	20G	19.3051	19.4182	20.5584	ID-UI-IIDS-U1760	OM840671	hCoV-19/USA/ID-UI-IIDS-U1760/2021	EPI_ISL_10403469
U1761	University	2021-03-19	20	Male	B.1.1.244	20B	22.2715	21.681	22.1751	ID-UI-IIDS-U1761	OM840672	hCoV-19/USA/ID-UI-IIDS-U1761/2021	EPI_ISL_10403470
U1764	University	2021-03-19	43	Male	B.1.429	21C (Epsilon)	15.9608	16.1485	16.7184	ID-UI-IIDS-U1764	OM840673	hCoV-19/USA/ID-UI-IIDS-U1764/2021	EPI_ISL_10403471
U1765	Community	2021-03-19	69	Male	B.1.429	21C (Epsilon)	14.4202	14.8498	15.7052	ID-UI-IIDS-U1765	OM840674	hCoV-19/USA/ID-UI-IIDS-U1765/2021	EPI_ISL_10403472
U1766	Community	2021-03-19	37	Male	B.1.429	21C (Epsilon)	17.2517	17.4262	18.1915	ID-UI-IIDS-U1766	OM840675	hCoV-19/USA/ID-UI-IIDS-U1766/2021	EPI_ISL_10403473
U1772	Community	2021-03-26	57	Male	B.1.2	20G	18.544	18.2046	19.2756	ID-UI-IIDS-U1772	OM840676	hCoV-19/USA/ID-UI-IIDS-U1772/2021	EPI_ISL_10403474
U1776	University	2021-03-26	64	Male	B.1.2	20G	13.969	14.2354	14.3669	ID-UI-IIDS-U1776	OM988173	NA	NA
U1779	University	2021-03-26	21	Female	Q.3	20I (Alpha, V1)	18.1375	17.5797	NA	ID-UI-IIDS-U1779	OM840677	hCoV-19/USA/ID-UI-IIDS-U1779/2021	EPI_ISL_10403475
U1782	University	2021-03-26	21	Female	B.1.427	21C (Epsilon)	21.8495	23.522	22.6584	ID-UI-IIDS-U1782	OM840678	hCoV-19/USA/ID-UI-IIDS-U1782/2021	EPI_ISL_10403476
U1783	University	2021-03-26	22	Male	B.1.1.7	20I (Alpha, V1)	18.2901	18.5936	NA	ID-UI-IIDS-U1783	OM840679	hCoV-19/USA/ID-UI-IIDS-U1783/2021	EPI_ISL_10403477
U1785	Community	2021-03-26	14	Male	B.1.427	21C (Epsilon)	23.0008	23.8612	23.6863	ID-UI-IIDS-U1785	OM840680	hCoV-19/USA/ID-UI-IIDS-U1785/2021	EPI_ISL_10403478
U1786	Community	2021-04-02	33	Female	B.1.621	21H (Mu)	16.466	16.4193	16.5507	ID-UI-IIDS-U1786	OM840681	hCoV-19/USA/ID-UI-IIDS-U1786/2021	EPI_ISL_10403479
U1787	University	2021-04-02	22	Male	B.1.429	21C (Epsilon)	17.3655	17.7234	17.8416	ID-UI-IIDS-U1787	ON241316	NA	NA
U1789	University	2021-04-02	20	Male	B.1.1.7	20I (Alpha, V1)	18.619	18.511	NA	ID-UI-IIDS-U1789	OM840682	hCoV-19/USA/ID-UI-IIDS-U1789/2021	EPI_ISL_10403480
U1791	University	2021-04-02	22	Female	B.1.427	21C (Epsilon)	17.084	16.8461	17.9889	ID-UI-IIDS-U1791	OM840683	hCoV-19/USA/ID-UI-IIDS-U1791/2021	EPI_ISL_10403481
U1793	University	2021-04-02	22	Female	B.1.427	21C (Epsilon)	23.549	24.8679	24.191	ID-UI-IIDS-U1793	OM840684	hCoV-19/USA/ID-UI-IIDS-U1793/2021	EPI_ISL_10403482
U1794	University	2021-04-02	20	Male	B.1.429	21C (Epsilon)	21.1019	21.3325	21.1836	ID-UI-IIDS-U1794	OM840685	hCoV-19/USA/ID-UI-IIDS-U1794/2021	EPI_ISL_10403483
U1795	University	2021-04-02	22	Male	B.1.427	21C (Epsilon)	24.1846	23.6258	24.9988	ID-UI-IIDS-U1795	OM840686	hCoV-19/USA/ID-UI-IIDS-U1795/2021	EPI_ISL_10403484
U1796	University	2021-04-02	21	Female	B.1.1.7	20I (Alpha, V1)	19.7945	19.3684	NA	ID-UI-IIDS-U1796	OM840687	hCoV-19/USA/ID-UI-IIDS-U1796/2021	EPI_ISL_10403485
U1797	University	2021-04-02	20	Male	B.1.429	21C (Epsilon)	17.7496	18.3749	18.9151	ID-UI-IIDS-U1797	OM840688	hCoV-19/USA/ID-UI-IIDS-U1797/2021	EPI_ISL_10403486
U1798	Community	2021-04-02	41	Male	B.1.2	20G	20.2798	21.5111	20.8307	ID-UI-IIDS-U1798	OM840689	hCoV-19/USA/ID-UI-IIDS-U1798/2021	EPI_ISL_10403487
U1801	University	2021-04-02	22	Male	B.1.1.7	20I (Alpha, V1)	14.5928	13.2686	NA	ID-UI-IIDS-U1801	OM840690	hCoV-19/USA/ID-UI-IIDS-U1801/2021	EPI_ISL_10403488
U1802	Community	2021-04-09	9	Female	B.1.2	20G	18.1147	18.8169	18.9377	ID-UI-IIDS-U1802	OM840691	hCoV-19/USA/ID-UI-IIDS-U1802/2021	EPI_ISL_10403489
U1803	Community	2021-04-09	24	Male	B.1.429	21C (Epsilon)	14.5546	15.0952	14.9817	ID-UI-IIDS-U1803	OM840692	hCoV-19/USA/ID-UI-IIDS-U1803/2021	EPI_ISL_10403490
U1805	Community	2021-04-09	41	Male	B.1.2	20G	19.4893	19.7404	19.8365	ID-UI-IIDS-U1805	OM840693	hCoV-19/USA/ID-UI-IIDS-U1805/2021	EPI_ISL_10403491
U1807	Community	2021-04-09	49	Female	B.1.2	20G	24.8815	25.1078	24.9313	ID-UI-IIDS-U1807	OM840694	hCoV-19/USA/ID-UI-IIDS-U1807/2021	EPI_ISL_10403492
U1811	Community	2021-04-09	31	Female	B.1.2	20G	18.65	18.4647	19.3102	ID-UI-IIDS-U1811	OM840695	hCoV-19/USA/ID-UI-IIDS-U1811/2021	EPI_ISL_10403493
U1812	Community	2021-04-09	12	Female	B.1.2	20G	19.4935	20.6565	19.7925	ID-UI-IIDS-U1812	OM840696	hCoV-19/USA/ID-UI-IIDS-U1812/2021	EPI_ISL_10403494
U1813	Community	2021-04-09	68	Male	B.1.2	20G	15.4423	15.3052	15.7889	ID-UI-IIDS-U1813	OM840697	hCoV-19/USA/ID-UI-IIDS-U1813/2021	EPI_ISL_10403495
U1814	University	2021-04-09	22	Male	B.1.1.7	20I (Alpha, V1)	25.6293	24.3547	NA	ID-UI-IIDS-U1814	OM840698	hCoV-19/USA/ID-UI-IIDS-U1814/2021	EPI_ISL_10403496
U1815	University	2021-04-09	25	Male	B.1.1.7	20I (Alpha, V1)	15.3416	14.9345	NA	ID-UI-IIDS-U1815	OM840699	hCoV-19/USA/ID-UI-IIDS-U1815/2021	EPI_ISL_10403497
U1817	University	2021-04-09	22	Male	B.1.1.7	20I (Alpha, V1)	18.8966	17.231	NA	ID-UI-IIDS-U1817	OM840700	hCoV-19/USA/ID-UI-IIDS-U1817/2021	EPI_ISL_10403498
U1818	University	2021-04-09	22	Female	B.1.1.7	20I (Alpha, V1)	25.7399	25.7518	NA	ID-UI-IIDS-U1818	OM840701	hCoV-19/USA/ID-UI-IIDS-U1818/2021	EPI_ISL_10403499
U1819	University	2021-04-09	22	Female	B.1.1.7	20I (Alpha, V1)	17.5084	16.4185	NA	ID-UI-IIDS-U1819	OM840702	hCoV-19/USA/ID-UI-IIDS-U1819/2021	EPI_ISL_10403500
U1821	University	2021-04-09	19	Female	B.1.1.7	20I (Alpha, V1)	18.2809	18.9324	NA	ID-UI-IIDS-U1821	OM840703	hCoV-19/USA/ID-UI-IIDS-U1821/2021	EPI_ISL_10403501
U1822	University	2021-04-09	38	Female	B.1.429	21C (Epsilon)	21.6489	22.5905	22.4115	ID-UI-IIDS-U1822	OM840704	hCoV-19/USA/ID-UI-IIDS-U1822/2021	EPI_ISL_10403502
U1827	University	2021-04-09	19	Female	B.1.1.7	20I (Alpha, V1)	13.9055	13.2723	NA	ID-UI-IIDS-U1827	OM840705	hCoV-19/USA/ID-UI-IIDS-U1827/2021	EPI_ISL_10403503
U1828	University	2021-04-09	24	Female	B.1.1.7	20I (Alpha, V1)	22.5298	22.4108	NA	ID-UI-IIDS-U1828	OM840706	hCoV-19/USA/ID-UI-IIDS-U1828/2021	EPI_ISL_10403504
U1829	University	2021-04-09	21	Male	B.1.1.7	20I (Alpha, V1)	24.8596	23.2343	NA	ID-UI-IIDS-U1829	OM988174	NA	NA
U1830	Community	2021-04-09	37	Male	B.1.1.7	20I (Alpha, V1)	19.7406	18.89	NA	ID-UI-IIDS-U1830	OM840707	hCoV-19/USA/ID-UI-IIDS-U1830/2021	EPI_ISL_10403505
U1831	University	2021-04-09	21	Female	B.1.1.7	20I (Alpha, V1)	22.3109	22.3372	NA	ID-UI-IIDS-U1831	OM840708	hCoV-19/USA/ID-UI-IIDS-U1831/2021	EPI_ISL_10403506
U1832	University	2021-04-09	21	Female	B.1.1.7	20I (Alpha, V1)	20.3696	19.0986	NA	ID-UI-IIDS-U1832	OM840709	hCoV-19/USA/ID-UI-IIDS-U1832/2021	EPI_ISL_10403507
U1833	Community	2021-04-09	22	Female	B.1.1.7	20I (Alpha, V1)	23.2447	21.6494	NA	ID-UI-IIDS-U1833	OM840710	hCoV-19/USA/ID-UI-IIDS-U1833/2021	EPI_ISL_10403508
U1834	Community	2021-04-09	40	Male	B.1.1.7	20I (Alpha, V1)	16.2102	13.852	NA	ID-UI-IIDS-U1834	OM840711	hCoV-19/USA/ID-UI-IIDS-U1834/2021	EPI_ISL_10403509
U1835	University	2021-04-09	32	Male	B.1.1.7	20I (Alpha, V1)	20.2285	18.9653	NA	ID-UI-IIDS-U1835	OM840712	hCoV-19/USA/ID-UI-IIDS-U1835/2021	EPI_ISL_10403510
U1836	Community	2021-04-09	38	Female	B.1.1.7	20I (Alpha, V1)	18.6304	18.1244	NA	ID-UI-IIDS-U1836	OM840713	hCoV-19/USA/ID-UI-IIDS-U1836/2021	EPI_ISL_10403511
U1837	University	2021-04-09	21	Male	B.1.1.7	20I (Alpha, V1)	24.1184	23.7266	NA	ID-UI-IIDS-U1837	OM840714	hCoV-19/USA/ID-UI-IIDS-U1837/2021	EPI_ISL_10403512
U1839	Community	2021-04-09	29	Female	B.1.1.7	20I (Alpha, V1)	23.2687	23.205	NA	ID-UI-IIDS-U1839	OM840715	hCoV-19/USA/ID-UI-IIDS-U1839/2021	EPI_ISL_10403513
U1840	University	2021-04-09	21	Female	B.1.1.7	20I (Alpha, V1)	24.4504	23.8242	NA	ID-UI-IIDS-U1840	OM840716	hCoV-19/USA/ID-UI-IIDS-U1840/2021	EPI_ISL_10403514
U1841	University	2021-04-16	22	Male	B.1.1.7	20I (Alpha, V1)	20.7978	19.4828	NA	ID-UI-IIDS-U1841	OM840717	hCoV-19/USA/ID-UI-IIDS-U1841/2021	EPI_ISL_10403515
U1842	University	2021-04-16	23	Male	B.1.1.7	20I (Alpha, V1)	17.8768	16.4078	NA	ID-UI-IIDS-U1842	OM840718	hCoV-19/USA/ID-UI-IIDS-U1842/2021	EPI_ISL_10403516
U1843	Community	2021-04-16	37	Female	B.1.1.7	20I (Alpha, V1)	22.2758	20.6573	NA	ID-UI-IIDS-U1843	OM840719	hCoV-19/USA/ID-UI-IIDS-U1843/2021	EPI_ISL_10403517
U1844	University	2021-04-16	19	Female	B.1.1.7	20I (Alpha, V1)	17.439	16.7995	NA	ID-UI-IIDS-U1844	OM840720	hCoV-19/USA/ID-UI-IIDS-U1844/2021	EPI_ISL_10403518
U1846	University	2021-04-16	19	Male	B.1.1.7	20I (Alpha, V1)	19.4785	18.7772	NA	ID-UI-IIDS-U1846	OM840721	hCoV-19/USA/ID-UI-IIDS-U1846/2021	EPI_ISL_10403519
U1847	University	2021-04-16	21	Female	B.1.1.7	20I (Alpha, V1)	21.9474	22.5127	NA	ID-UI-IIDS-U1847	OM840722	hCoV-19/USA/ID-UI-IIDS-U1847/2021	EPI_ISL_10403520
U1848	University	2021-04-16	62	Female	B.1.1.7	20I (Alpha, V1)	17.396	16.6069	NA	ID-UI-IIDS-U1848	OM840723	hCoV-19/USA/ID-UI-IIDS-U1848/2021	EPI_ISL_10403521
U1849	University	2021-04-16	22	Male	B.1.1.7	20I (Alpha, V1)	20.9522	20.6694	NA	ID-UI-IIDS-U1849	OM840724	hCoV-19/USA/ID-UI-IIDS-U1849/2021	EPI_ISL_10403522
U1850	University	2021-04-16	21	Female	B.1.1.7	20I (Alpha, V1)	15.9649	15.3716	NA	ID-UI-IIDS-U1850	OM840725	hCoV-19/USA/ID-UI-IIDS-U1850/2021	EPI_ISL_10403523
U1851	University	2021-04-16	21	Male	B.1.1.7	20I (Alpha, V1)	22.0904	21.5884	NA	ID-UI-IIDS-U1851	OM840726	hCoV-19/USA/ID-UI-IIDS-U1851/2021	EPI_ISL_10403524
U1852	University	2021-04-16	20	Female	B.1.1.7	20I (Alpha, V1)	13.5882	13.1109	NA	ID-UI-IIDS-U1852	OM988175	NA	NA
U1854	Community	2021-04-16	17	Male	B.1.1.7	20I (Alpha, V1)	16.9796	16.1678	NA	ID-UI-IIDS-U1854	OM840727	hCoV-19/USA/ID-UI-IIDS-U1854/2021	EPI_ISL_10403525
U1855	University	2021-04-16	21	Female	B.1.1.7	20I (Alpha, V1)	20.4499	19.7368	NA	ID-UI-IIDS-U1855	OM840728	hCoV-19/USA/ID-UI-IIDS-U1855/2021	EPI_ISL_10403526
U1856	Community	2021-04-16	33	Female	B.1.1.7	20I (Alpha, V1)	20.6007	18.8618	NA	ID-UI-IIDS-U1856	OM840729	hCoV-19/USA/ID-UI-IIDS-U1856/2021	EPI_ISL_10403527
U1858	University	2021-04-16	21	Male	B.1.1.7	20I (Alpha, V1)	20.2404	18.8107	NA	ID-UI-IIDS-U1858	OM840730	hCoV-19/USA/ID-UI-IIDS-U1858/2021	EPI_ISL_10403528
U1859	University	2021-04-16	20	Male	B.1.1.7	20I (Alpha, V1)	22.5919	22.1666	NA	ID-UI-IIDS-U1859	OM988176	NA	NA
U1860	Community	2021-04-16	24	Female	B.1.1.7	20I (Alpha, V1)	16.1833	14.3228	NA	ID-UI-IIDS-U1860	OM840731	hCoV-19/USA/ID-UI-IIDS-U1860/2021	EPI_ISL_10403529
U1862	Community	2021-04-16	32	Female	B.1.1.7	20I (Alpha, V1)	20.5849	19.5791	NA	ID-UI-IIDS-U1862	OM840732	hCoV-19/USA/ID-UI-IIDS-U1862/2021	EPI_ISL_10403530
U1863	Community	2021-04-16	54	Male	B.1.1.7	20I (Alpha, V1)	15.6716	15.5887	NA	ID-UI-IIDS-U1863	OM840733	hCoV-19/USA/ID-UI-IIDS-U1863/2021	EPI_ISL_10403531
U1864	University	2021-04-16	21	Female	B.1.1.7	20I (Alpha, V1)	23.3495	22.8671	NA	ID-UI-IIDS-U1864	OM840734	hCoV-19/USA/ID-UI-IIDS-U1864/2021	EPI_ISL_10403532
U1870	Community	2021-04-16	12	Male	B.1.1.7	20I (Alpha, V1)	25.1769	23.7328	NA	ID-UI-IIDS-U1870	OM840735	hCoV-19/USA/ID-UI-IIDS-U1870/2021	EPI_ISL_10403533
U1871	University	2021-04-16	19	Female	B.1.1.7	20I (Alpha, V1)	16.5706	16.1981	NA	ID-UI-IIDS-U1871	OM840736	hCoV-19/USA/ID-UI-IIDS-U1871/2021	EPI_ISL_10403534
U1872	Community	2021-04-16	21	Female	B.1.1.7	20I (Alpha, V1)	25.2362	25.2611	NA	ID-UI-IIDS-U1872	OM840737	hCoV-19/USA/ID-UI-IIDS-U1872/2021	EPI_ISL_10403535
U1873	University	2021-04-16	23	Male	B.1.1.7	20I (Alpha, V1)	21.5613	20.6739	NA	ID-UI-IIDS-U1873	OM840738	hCoV-19/USA/ID-UI-IIDS-U1873/2021	EPI_ISL_10403536
U1874	University	2021-04-23	24	Female	B.1.1.7	20I (Alpha, V1)	17.4959	15.1961	NA	ID-UI-IIDS-U1874	OM840739	hCoV-19/USA/ID-UI-IIDS-U1874/2021	EPI_ISL_10403537
U1876	University	2021-04-16	18	Male	B.1.1.7	20I (Alpha, V1)	15.384	14.2436	NA	ID-UI-IIDS-U1876	OM988177	NA	NA
U1877	University	2021-04-23	22	Female	B.1.1.7	20I (Alpha, V1)	23.3749	22.2705	NA	ID-UI-IIDS-U1877	OM840740	hCoV-19/USA/ID-UI-IIDS-U1877/2021	EPI_ISL_10403538
U1878	Community	2021-04-23	19	Female	B.1.1.7	20I (Alpha, V1)	25.2173	23.4842	NA	ID-UI-IIDS-U1878	OM840741	hCoV-19/USA/ID-UI-IIDS-U1878/2021	EPI_ISL_10403539
U1880	University	2021-04-23	23	Male	B.1.526	21F (Iota)	14.9564	15.7585	15.4608	ID-UI-IIDS-U1880	OM840742	hCoV-19/USA/ID-UI-IIDS-U1880/2021	EPI_ISL_10403540
U1882	University	2021-04-23	19	Female	B.1.1.7	20I (Alpha, V1)	15.7011	14.5915	NA	ID-UI-IIDS-U1882	OM840743	hCoV-19/USA/ID-UI-IIDS-U1882/2021	EPI_ISL_10403541
U1885	University	2021-04-23	23	Male	B.1.1.7	20I (Alpha, V1)	14.088	13.4218	NA	ID-UI-IIDS-U1885	OM840744	hCoV-19/USA/ID-UI-IIDS-U1885/2021	EPI_ISL_10403542
U1886	University	2021-04-23	21	Male	B.1.1.7	20I (Alpha, V1)	16.6825	15.5485	NA	ID-UI-IIDS-U1886	OM840745	hCoV-19/USA/ID-UI-IIDS-U1886/2021	EPI_ISL_10403543
U1887	University	2021-04-23	20	Male	B.1.1.7	20I (Alpha, V1)	18.3946	17.8326	NA	ID-UI-IIDS-U1887	OM840746	hCoV-19/USA/ID-UI-IIDS-U1887/2021	EPI_ISL_10403544
U1888	Community	2021-04-23	24	Male	B.1.1.7	20I (Alpha, V1)	19.7986	19.8417	NA	ID-UI-IIDS-U1888	OM840747	hCoV-19/USA/ID-UI-IIDS-U1888/2021	EPI_ISL_10403545
U1889	University	2021-04-23	24	Male	B.1.1.7	20I (Alpha, V1)	23.6732	22.4189	NA	ID-UI-IIDS-U1889	OM840748	hCoV-19/USA/ID-UI-IIDS-U1889/2021	EPI_ISL_10403546
U1890	University	2021-04-23	18	Female	B.1.1.7	20I (Alpha, V1)	16.078	15.2165	NA	ID-UI-IIDS-U1890	OM840749	hCoV-19/USA/ID-UI-IIDS-U1890/2021	EPI_ISL_10403547
U1894	University	2021-04-23	19	Male	B.1.1.7	20I (Alpha, V1)	24.7068	24.5192	NA	ID-UI-IIDS-U1894	OM840750	hCoV-19/USA/ID-UI-IIDS-U1894/2021	EPI_ISL_10403548
U1895	University	2021-04-23	21	Male	B.1.1.7	20I (Alpha, V1)	20.5796	19.2224	NA	ID-UI-IIDS-U1895	OM840751	hCoV-19/USA/ID-UI-IIDS-U1895/2021	EPI_ISL_10403549
U1896	University	2021-04-23	21	Female	B.1.1.7	20I (Alpha, V1)	22.7543	22.0356	NA	ID-UI-IIDS-U1896	OM840752	hCoV-19/USA/ID-UI-IIDS-U1896/2021	EPI_ISL_10403550
U1897	University	2021-04-23	19	Female	B.1.1.7	20I (Alpha, V1)	17.2356	15.2594	NA	ID-UI-IIDS-U1897	OM840753	hCoV-19/USA/ID-UI-IIDS-U1897/2021	EPI_ISL_10403551
U1899	Community	2021-04-23	49	Male	B.1.1.7	20I (Alpha, V1)	18.0642	17.4435	NA	ID-UI-IIDS-U1899	OM840754	hCoV-19/USA/ID-UI-IIDS-U1899/2021	EPI_ISL_10403552
U1901	University	2021-04-23	21	Male	B.1.1.7	20I (Alpha, V1)	18.3678	17.493	NA	ID-UI-IIDS-U1901	OM840755	hCoV-19/USA/ID-UI-IIDS-U1901/2021	EPI_ISL_10403553
U1902	Community	2021-04-23	62	Female	B.1.1.7	20I (Alpha, V1)	20.6634	19.5196	NA	ID-UI-IIDS-U1902	OM840756	hCoV-19/USA/ID-UI-IIDS-U1902/2021	EPI_ISL_10403554
U1904	University	2021-04-23	22	Male	B.1.1.7	20I (Alpha, V1)	17.9337	18.4762	NA	ID-UI-IIDS-U1904	OM840757	hCoV-19/USA/ID-UI-IIDS-U1904/2021	EPI_ISL_10403555
U1905	Community	2021-04-23	20	Male	B.1.1.7	20I (Alpha, V1)	14.7336	14.1576	NA	ID-UI-IIDS-U1905	OM840758	hCoV-19/USA/ID-UI-IIDS-U1905/2021	EPI_ISL_10403556
U1906	Community	2021-04-23	62	Female	B.1.526	21F (Iota)	24.6508	24.4443	24.6956	ID-UI-IIDS-U1906	OM840759	hCoV-19/USA/ID-UI-IIDS-U1906/2021	EPI_ISL_10403557
U1907	University	2021-04-30	23	Male	B.1.1.7	20I (Alpha, V1)	19.2414	18.7597	NA	ID-UI-IIDS-U1907	OM840760	hCoV-19/USA/ID-UI-IIDS-U1907/2021	EPI_ISL_10403558
U1908	University	2021-04-30	24	Male	B.1.1.7	20I (Alpha, V1)	24.5918	24.5534	NA	ID-UI-IIDS-U1908	OM840761	hCoV-19/USA/ID-UI-IIDS-U1908/2021	EPI_ISL_10403559
U1911	University	2021-04-30	19	Female	B.1.1.7	20I (Alpha, V1)	12.848	12.6752	NA	ID-UI-IIDS-U1911	OM988178	NA	NA
U1912	University	2021-04-30	21	Female	B.1.1.7	20I (Alpha, V1)	22.4675	21.7479	NA	ID-UI-IIDS-U1912	OM840762	hCoV-19/USA/ID-UI-IIDS-U1912/2021	EPI_ISL_10403560
U1913	University	2021-04-30	22	Female	B.1.1.7	20I (Alpha, V1)	18.295	16.876	NA	ID-UI-IIDS-U1913	OM840763	hCoV-19/USA/ID-UI-IIDS-U1913/2021	EPI_ISL_10403561
U1915	University	2021-04-30	22	Female	B.1.1.7	20I (Alpha, V1)	14.7783	13.5894	NA	ID-UI-IIDS-U1915	OM988179	NA	NA
U1917	University	2021-04-30	25	Male	B.1.1.7	20I (Alpha, V1)	14.7113	13.7775	NA	ID-UI-IIDS-U1917	OM840764	hCoV-19/USA/ID-UI-IIDS-U1917/2021	EPI_ISL_10403562
U1918	Community	2021-04-30	24	Male	B.1.1.7	20I (Alpha, V1)	22.3991	21.0287	NA	ID-UI-IIDS-U1918	OM988180	NA	NA
U1919	Community	2021-04-30	42	Female	B.1.1.7	20I (Alpha, V1)	31.574	30.6336	NA	ID-UI-IIDS-U1919	OM840765	hCoV-19/USA/ID-UI-IIDS-U1919/2021	EPI_ISL_10403563
U1920	Community	2021-04-30	41	Male	B.1.2	20G	21.555	21.9325	21.9179	ID-UI-IIDS-U1920	OM988181	NA	NA
U1922	Community	2021-04-30	51	Male	B.1.1.7	20I (Alpha, V1)	26.7131	26.2812	NA	ID-UI-IIDS-U1922	OM840766	hCoV-19/USA/ID-UI-IIDS-U1922/2021	EPI_ISL_10403564
U1923	Community	2021-04-30	23	Male	B.1.1.7	20I (Alpha, V1)	20.3231	18.8701	NA	ID-UI-IIDS-U1923	OM840767	hCoV-19/USA/ID-UI-IIDS-U1923/2021	EPI_ISL_10403565
U1924	University	2021-04-30	21	Female	B.1.1.7	20I (Alpha, V1)	20.8284	20.1567	NA	ID-UI-IIDS-U1924	OM840768	hCoV-19/USA/ID-UI-IIDS-U1924/2021	EPI_ISL_10403566
U1926	University	2021-04-30	20	Female	Q.3	20I (Alpha, V1)	16.5001	15.6761	NA	ID-UI-IIDS-U1926	OM840769	hCoV-19/USA/ID-UI-IIDS-U1926/2021	EPI_ISL_10403567
U1927	Community	2021-04-30	23	Female	B.1.1.7	20I (Alpha, V1)	19.5701	18.8501	NA	ID-UI-IIDS-U1927	OM840770	hCoV-19/USA/ID-UI-IIDS-U1927/2021	EPI_ISL_10403568
U1928	Community	2021-05-07	19	Male	P.1	20J (Gamma, V3)	17.3134	16.2188	17.3449	ID-UI-IIDS-U1928	ON241317	NA	NA
U1930	University	2021-05-07	21	Female	B.1.1.7	20I (Alpha, V1)	17.5869	16.5268	NA	ID-UI-IIDS-U1930	OM988182	NA	NA
U1931	University	2021-05-07	19	Female	B.1.1.7	20I (Alpha, V1)	22.9187	21.5422	NA	ID-UI-IIDS-U1931	OM840771	hCoV-19/USA/ID-UI-IIDS-U1931/2021	EPI_ISL_10403569
U1932	Community	2021-05-07	23	Male	B.1.1.7	20I (Alpha, V1)	26.3171	25.5079	NA	ID-UI-IIDS-U1932	OM840772	hCoV-19/USA/ID-UI-IIDS-U1932/2021	EPI_ISL_10403570
U1933	Community	2021-05-07	65	Female	B.1.1.7	20I (Alpha, V1)	18.7402	17.7214	NA	ID-UI-IIDS-U1933	OM840773	hCoV-19/USA/ID-UI-IIDS-U1933/2021	EPI_ISL_10403571
U1934	Community	2021-05-07	19	Male	P.1	20J (Gamma, V3)	23.2956	23.6757	23.4012	ID-UI-IIDS-U1934	ON241318	NA	NA
U1935	Community	2021-05-07	30	Male	B.1.1.7	20I (Alpha, V1)	19.3264	19.3901	NA	ID-UI-IIDS-U1935	OM840774	hCoV-19/USA/ID-UI-IIDS-U1935/2021	EPI_ISL_10403572
U1936	Community	2021-05-07	65	Male	B.1.526	21F (Iota)	19.3681	19.977	19.9392	ID-UI-IIDS-U1936	OM988183	NA	NA
U1937	Community	2021-05-07	63	Female	B.1.526	21F (Iota)	24.8502	26.4129	25.2881	ID-UI-IIDS-U1937	OM840775	hCoV-19/USA/ID-UI-IIDS-U1937/2021	EPI_ISL_10403573
U1938	Community	2021-05-07	49	Male	B.1.1.7	20I (Alpha, V1)	28.1594	26.6577	NA	ID-UI-IIDS-U1938	OM840776	hCoV-19/USA/ID-UI-IIDS-U1938/2021	EPI_ISL_10403574
U1939	Community	2021-05-07	48	Female	B.1.1.7	20I (Alpha, V1)	17.3747	16.1613	NA	ID-UI-IIDS-U1939	OM840777	hCoV-19/USA/ID-UI-IIDS-U1939/2021	EPI_ISL_10403575
U1941	Community	2021-05-07	54	Male	B.1.1.7	20I (Alpha, V1)	16.4569	16.6395	NA	ID-UI-IIDS-U1941	OM988184	NA	NA
U1942	University	2021-05-14	21	Male	P.1	20J (Gamma, V3)	16.8294	15.3713	17.3139	ID-UI-IIDS-U1942	OM840778	hCoV-19/USA/ID-UI-IIDS-U1942/2021	EPI_ISL_10403576
U1943	Community	2021-05-14	16	Female	B.1.1.7	20I (Alpha, V1)	17.7451	16.9291	NA	ID-UI-IIDS-U1943	OM840779	hCoV-19/USA/ID-UI-IIDS-U1943/2021	EPI_ISL_10403577
U1946	Community	2021-05-14	43	Female	B.1.1.7	20I (Alpha, V1)	16.4901	15.163	NA	ID-UI-IIDS-U1946	OM840780	hCoV-19/USA/ID-UI-IIDS-U1946/2021	EPI_ISL_10403578
U1947	Community	2021-05-14	14	Male	B.1.1.7	20I (Alpha, V1)	17.7694	18.2625	NA	ID-UI-IIDS-U1947	OM840781	hCoV-19/USA/ID-UI-IIDS-U1947/2021	EPI_ISL_10403579
U1948	Community	2021-05-14	46	Female	B.1.1.7	20I (Alpha, V1)	23.494	23.3347	NA	ID-UI-IIDS-U1948	OM840782	hCoV-19/USA/ID-UI-IIDS-U1948/2021	EPI_ISL_10403580
U1950	Community	2021-05-14	1	Female	B.1.1.7	20I (Alpha, V1)	21.9725	22.181	NA	ID-UI-IIDS-U1950	OM840783	hCoV-19/USA/ID-UI-IIDS-U1950/2021	EPI_ISL_10403581
U1951	Community	2021-05-14	24	Female	B.1.1.7	20I (Alpha, V1)	19.2753	17.7185	NA	ID-UI-IIDS-U1951	OM840784	hCoV-19/USA/ID-UI-IIDS-U1951/2021	EPI_ISL_10403582
U1952	Community	2021-05-14	4	Male	B.1.1.7	20I (Alpha, V1)	16.6912	15.791	NA	ID-UI-IIDS-U1952	OM840785	hCoV-19/USA/ID-UI-IIDS-U1952/2021	EPI_ISL_10403583
U1954	Community	2021-05-14	30	Male	B.1.1.7	20I (Alpha, V1)	17.2877	14.9703	NA	ID-UI-IIDS-U1954	OM840786	hCoV-19/USA/ID-UI-IIDS-U1954/2021	EPI_ISL_10403584
U1955	Community	2021-05-21	28	Female	B.1.1.7	20I (Alpha, V1)	19.9714	20.0771	NA	ID-UI-IIDS-U1955	OM840787	hCoV-19/USA/ID-UI-IIDS-U1955/2021	EPI_ISL_10403585
U1956	Community	2021-05-21	40	Female	B.1.1.7	20I (Alpha, V1)	23.7146	22.6902	NA	ID-UI-IIDS-U1956	OM840788	hCoV-19/USA/ID-UI-IIDS-U1956/2021	EPI_ISL_10403586
U1960	Community	2021-06-04	0	Female	B.1.637	20C	17.3286	18.3645	17.5309	ID-UI-IIDS-U1960	OM840789	hCoV-19/USA/ID-UI-IIDS-U1960/2021	EPI_ISL_10403587
U1963	University	2020-09-30	21	Male	B.1.2	20G	23.7835	23.952	24.6328	ID-UI-IIDS-U1963	OM840790	hCoV-19/USA/ID-UI-IIDS-U1963/2020	EPI_ISL_10403588
U1969	Community	2020-11-11	40	Male	B.1.2	20G	21.335	21.198	21.4201	ID-UI-IIDS-U1969	OM840791	hCoV-19/USA/ID-UI-IIDS-U1969/2020	EPI_ISL_10403589

## Sheet: TableS2
Table S2. Metadata for all genome sequences used in the phylogeny generated for this study using the Nextstrain toolkit.
strain	date	S1_mutations	clade_membership	country	current_frequency	division	emerging_lineage	epiweek	genbank_accession	gisaid_epi_isl	host	location	mutational_fitness	mydata	originating_lab	pango_lineage_local	recency	region	submitting_lab	url	author	accession	age	sex	logistic_growth	moscow_age	moscow_age_bin	moscow_sex	moscow_sourcepop
Wuhan/Hu-1/2019	2019-12-26		19A	China		Hubei	19A	201952	MN908947.3	EPI_ISL_402125	Human	Wuhan		no	National Institute for Communicable Disease Control and Prevention (ICDC) Chinese Center for Disease Control and Prevention (China CDC)	B	Older	Asia	National Institute for Communicable Disease Control and Prevention (ICDC) Chinese Center for Disease Control and Prevention (China CDC)		Zhang et al (https://dx.doi.org/10.1038/s41586-020-2008-3)
Wuhan/WH01/2019	2019-12-26		19A	China		Hubei	19A	201952	LR757998.1	EPI_ISL_406798	Human	Wuhan	-0.01	no	General Hospital of Central Theater Command of People's Liberation Army of China	B	Older	Asia	BGI & Institute of Microbiology, Chinese Academy of Sciences & Shandong First Medical University & Shandong Academy of Medical Sciences & General Hospital of Central Theater Command of People's Liberation Army of China		Weijun Chen et al (https://dx.doi.org/10.1016/S0140-6736(20)30251-8)		44	Male
Nepal/61/2020	2020-01-13		19A	Nepal		Bagmati	19A	202003		EPI_ISL_410301	Human	Kathmandu		no	National Influenza Centre, National Public Health Laboratory, Kathmandu, Nepal	B	Older	Asia	The University of Hong Kong		Ranjit Sah , Runa Jha, Daniel Chu, Haogao Gu, Malik Peiris, Anup Bastola, Alfonso J. Rodriguez-Morales, Bibek Kumar Lal, Basu Dev Pandey, Leo Poon		32	Male
USA/MA-CDC-03038398-001/2020	2020-01-29		19A	USA		Massachusetts	19A	202005		EPI_ISL_409067	Human		0.01	no		B	Older	North America						Male
HongKong/HKPU30_2901/2020	2020-02-08		19A	Hong Kong		Hong Kong	19A	202006		EPI_ISL_417188	Human	Hong Kong	-0.1	no	Department of Clinical Pathology, Pamela Youde Nethersole Eastern Hospital	B.43	Older	Asia	Department of Health Technology and Informatics, Faculty of Health and Social Science, The Hong Kong Polytechnic University		Kenneth Siu-Sing LEUNG, Timothy Ting-Leung NG, Alan Ka-Lun WU, Miranda Chong-Yee YAU, Hiu-Yin LAO, Ming-Pan CHOI, Kingsley King-Gee TAM, Lam-Kwong LEE, Barry Kin-Chung WONG, Alex Yat-Man HO, Kam-Tong Yip, Kwok-Cheung LUNG, Raymond Wai-To LIU, Eugene Yuk-Keung TSO, Wai-Shing LEUNG, Man-Chun CHAN, Yuk-Yung NG, Kit-Man SIN, Kitty Sau-Chun FUNG, Sandy Ka-Yee CHAU, Wing-Kin TO, Tak-Lun Que, David Ho-K…		68	Male
Thailand/SI201712-NT/2020	2020-02-03		19A	Thailand		Thailand	19A	202006		EPI_ISL_437617	Human		-0.1	no		B	Older	Asia	Faculty of Medicine		Rodpan,A., Joyjinda,Y., Wacharapluesadee,S., Buathong,R., Ghai,S., Petcharat,S., Bunprakob,S., Sirichan,N., Prasithsirikul,W., Mungaomklang,A., Plipat,T. and Hemachudha,T.
Australia/VIC03/2020	2020-01-25		19A	Australia		Victoria	19A	202004		EPI_ISL_416411	Human	Melbourne	-0.1	no	Victorian Infectious Diseases Reference Laboratory (VIDRL)	B	Older	Oceania	Victorian Infectious Diseases Reference Laboratory and Microbiological Diagnostic Unit Public Health Laboratory, Doherty Institute		Caly L., Seemann T., Schultz M., Druce J., Taiaroa, G.		58	Male
France/IDF-0515/2020	2020-01-29		19A	France		Ile de France	19A	202005		EPI_ISL_408430	Human	Paris FR	0	no	Department of Infectious and Tropical Diseases, Bichat Claude Bernard Hospital, Paris	B	Older	Europe	National Reference Center for Viruses of Respiratory Infections, Institut Pasteur, Paris		Mélanie Albert, Marion Barbet, Sylvie Behillil, Méline Bizard, Angela Brisebarre, Flora Donati, Vincent Enouf, Maud Vanpeene, Sylvie van der Werf, Yazdan Yazdanpanah, Xavier Lescure		47	Female
USA/Cruise-CDC-3054940-001/2020	2020-02-21		19A	USA			19A	202008		EPI_ISL_413610	Human		0	no		B	Older	North America
Brunei/1/2020	2020-03-11		19A	Brunei		Brunei	19A	202011		EPI_ISL_443187	Human		-0.06	no	National Virology Reference Laboratory	B.6	Older	Asia	National Public Health Laboratory, National Centre for Infectious Diseases		Mak Tze Minn, Octavia Sophie, Chavatte Jean-Marc, Zaini Zainun, Taib Surita, Cui Lin, Lin Raymond Tzer Pin		53	Male
Philippines/PH-RITM-0065/2020	2020-05-25		19A	Philippines		Manila	19A	202022		EPI_ISL_3105872	Human		-0.06	no	Taguig City Health Office	B.6	Older	Asia	Research Institute for Tropical Medicine		Lei Lanna Dancel, Inez Andrea Medado, Jefferson Earl Halog, Deana Mae Ocampo, Joana Ina Manalo, Samantha Louise Bado, Francisco Gerardo Polotan, Ma Angelica Tujan, Clyde Dapat, Emmanuel Kagning Tsinda, Michiko Okamoto, Mariko Saito-Obata, Mayuko Saito, Hitoshi Oshitani		33	Male
Malaysia/1121/2020	2020-03-24		19A	Malaysia		Kuala Lumpur	19A	202013		EPI_ISL_501182	Human		-0.06	no	Department of Medical Microbiology, University Malaya Medical Centre	B.6	Older	Asia	Department of Medical Microbiology, Faculty of Medicine, University of Malaya		Yoong Min CHONG, Jennifer Chong, I-Ching SAM, Yoke Fun CHAN, University Malaya Medical Centre COVID Team		66	Male
Fiji/FJ006/2020	2020-04-01		19A	Fiji		Fiji	19A	202014		EPI_ISL_4820286	Human		-0.07	no	Fiji Centre for Communicable Disease Control	B.6.6	Older	Oceania	Microbiological Diagnostic Unit - Public Health Laboratory (MDU-PHL)		Sahukhan, A., Faktaufon, D., Singh, S., Cabemaiwai, T., Seemann, T., Horan, K., Sherry, N.L.
Singapore/698/2020	2020-07-16		19A	Singapore		Singapore	19A	202029		EPI_ISL_498596	Human		-0.06	no	National Public Health Laboratory, National Centre for Infectious Diseases	B.6.6	Older	Asia	National Public Health Laboratory, National Centre for Infectious Diseases		Mak TM, Octavia S, Zhou Z, Chavatte JM, Cui L, Lin RTP		2	Female
Malaysia/IMR_WC80031/2020	2020-05-23		19A	Malaysia		Selangor	19A	202021		EPI_ISL_490090	Human		-0.06	no	Institute for Medical Research, Infectious Disease Research Centre, National Institutes of Health, Ministry of Health Malaysia	B.6.2	Older	Asia	Institute for Medical Research, Infectious Disease Research Centre, National Institutes of Health, Ministry of Health Malaysia		Suppiah J, Mohd-Zawawi Z, Kamel K, Kalyanasundram J, Thayan R			Male
Philippines/PH-RITM-0058/2020	2020-04-11		19A	Philippines		Central Luzon	19A	202015		EPI_ISL_3105867	Human		-0.06	no	Jecsons Medical Center	B.6	Older	Asia	Research Institute for Tropical Medicine		Lei Lanna Dancel, Inez Andrea Medado, Jefferson Earl Halog, Deana Mae Ocampo, Joana Ina Manalo, Samantha Louise Bado, Francisco Gerardo Polotan, Ma Angelica Tujan, Clyde Dapat, Emmanuel Kagning Tsinda, Michiko Okamoto, Mariko Saito-Obata, Mayuko Saito, Hitoshi Oshitani		68	Female
PapuaNewGuinea/PNG3193/2020	2020-08-03		19A	Papua New Guinea		Papua New Guinea	19A	202032		EPI_ISL_7737478	Human		-0.06	no	Central Public Health Laboratory	B.6.8	Older	Oceania	Microbiological Diagnostic Unit - Public Health Laboratory (MDU-PHL)		Kumbu, J., Susapu, M., Palou, T., Seemann, T., Horan, K., Sherry, N.L.
PapuaNewGuinea/26/2020	2020-12-04		19A	Papua New Guinea		Papua New Guinea	19A	202049		EPI_ISL_1307651	Human		-0.06	no	Central Public Health Laboratory	B.6.8	Older	Oceania	National Public Health Laboratory, National Centre for Infectious Diseases		Tze Minn Mak, Zhenyang Zhou, Esorom Daoni, Theresa Palou, Lin Cui, Raymond Tzer Pin Lin		45	Female
PapuaNewGuinea/2/2020	2020-07-21		19A	Papua New Guinea		Papua New Guinea	19A	202030		EPI_ISL_693472	Human		-0.06	no	Central Public Health Laboratory	B.6.8	Older	Oceania	National Public Health Laboratory, National Centre for Infectious Diseases		Tze Minn Mak, Sophie Octavia, Zhenyang Zhou, Esorom Daoni, Theresa Palou, Lin Cui, Raymond Tzer Pin Lin			Male
USA/NY1-PV08001/2020	2020-02-29		19A	USA		New York	19A	202009		EPI_ISL_414476	Human		-0.11	no		B.4	Older	North America						Female
Sweden/20-04852/2020	2020-02-28		19A	Sweden		Stockholm	19A	202009		EPI_ISL_475547	Human		-0.11	no	Karolinska Universitetslaboratoriet	B.4	Older	Europe	The Public Health Agency of Sweden		Oskar Karlsson Lindsjo, Maria Lind Karlberg, Mattias Haukland, Reza Advani, Olov Svartstrom, Anna-Malin Linde, Sandra Broddesson, Shaman Muradrasoli, Anna Risberg, Karin Tegmark-Wisell		23	Male
Germany/BW-ChVir1600/2020	2020-02-26	1	19A	Germany		Baden-Wuerttemberg	19A	202009		EPI_ISL_729473	Human		-0.08	no	Charité Universitätsmedizin Berlin, Institut für Virologie/Labor Berlin	B.4	Older	Europe	Charité Universitätsmedizin Berlin, Institut für Virologie		Victor M Corman, Barbara Mühlemann, Jörn Beheim-Schwarzbach, Talitha Veith, Julia Schneider, Terry Jones, Christian Drosten
Iran/GRC-3/2020	2020-03-24		19A	Iran		Tehran	19A	202013		EPI_ISL_2693908	Human		-0.09	no	Department of Infectious Disease, School of Medicine, Sina Hospital, Tehran University of Medical Sciences	B.4	Older	Asia	Genetics Research Center, University of Social Welfare and Rehabilitation Sciences		Zohreh Fattahi, Marzieh Mohseni, Khadijeh Jalalvand, Jila Yavarian, Kimia Kahrizi, Talat Mokhtari-Azad, Hossein Najmabadi.		44	Female
Bahrain/BAH-10/2020	2020-03-30	1	19A	Bahrain		Bahrain	19A	202014		EPI_ISL_483551	Human		-0.08	no	Kingdom of Bahrein Ministry of Health	B.4	Older	Asia	Erasmus Medical Center		Bas Oude Munnink, David Nieuwenhuijse, Reina Sikkema, Fatema, Ebrahim Shehad, Amjad Ghanem Mohamed, Hashmeya Al Wasti, Claudia Schapendonk, Irina Chestakova, Anne van der Linden, Theo Bestebroer, Stefan van Nieuwkoop, Mark Pronk, Pascal Lexmond, Richard Molenkamp, Marion Koopmans, on behalf of the Dutch national COVID-19 response team.
Canada/ON_SHSC-01/2020	2020-02-26		19A	Canada		Ontario	19A	202009		EPI_ISL_450747	Human		-0.09	no	Sunnybrook Health Sciences Centre	B.4	Older	North America	Department of Laboratory Medicine and Molecular Diagnostics, Sunnybrook Health Sciences Centre		Jalees A. Nasir, Robert A. Kozak, Patryk Aftanas, Amogelang R. Raphenya, Kendrick M. Smith, Finlay Maguire, Hassaan Maan, Muhannad Alruwaili, Arinjay Banerjee, Hamza Mbareche, Brian P. Alcock, Natalie C. Knox, Karen Mossman, Bo Wang, Julian A. Hiscox, Andrew G. McArthur, Samira Mubareka
NewZealand/20VR0174/2020	2020-02-27		19A	New Zealand		Auckland	19A	202009		EPI_ISL_413490	Human	Auckland	-0.11	no	Auckland Hospital	B.4	Older	Oceania	Institute of Environmental Science and Research (ESR)		Matt Storey, Xiaoyun Ren, Gary McAuliffe, Sally Roberts, Matthew Blakiston, Erasmus Smit, Lauren Jelly, Joep de Ligt			Female
Iran/GRC-63/2020	2020-04-20		19A	Iran		Alborz Province	19A	202017		EPI_ISL_2693676	Human		-0.11	no	Department of Molecular Diagnostic, Emam Ali Educational and Therapeutic Center, Alborz University of Medical Sciences, Karaj, Iran	B.4	Older	Asia	Genetics Research Center, University of Social Welfare and Rehabilitation Sciences		Zohreh Fattahi, Marzieh Mohseni, Khadijeh Jalalvand, Azam Ghaziasadi, Seyedeh elham Mortazavi, Ali Jafarpour, Zakiye Mokhames, Alireza Soleimani, Kimia Kahrizi, Seyed Mohammad Jazayeri, Hossein Najmabadi.		36	Male
Australia/NSW07/2020	2020-02-29		19A	Australia		New South Wales	19A	202009		EPI_ISL_413214	Human	Sydney	-0.11	no	Centre for Infectious Diseases and Microbiology Laboratory Services	B.4.6	Older	Oceania	NSW Health Pathology - Institute of Clinical Pathology and Medical Research; Westmead Hospital; University of Sydney		Eden J-S, Carter I, Rahman H, Holmes EC, Rockett R, O’Sullivan MV, Sintchenko V, Chen SC, Maddocks S, Kok J and Dwyer DE for the 2019-nCoV Study Group*		53	Male
Iraq/BAS-2/2020	2020-10-01		19A	Iraq		Iraq	19A	202040		EPI_ISL_907075	Human		-0.11	no	Department of Biology, University of Basrah	B.4	Older	Asia	Department of Biology, University of Basrah		Abu-Ali,H.M. and Al-Badran,I.F.
Taiwan/TSGH-01/2020	2020-02-07		19A	Taiwan		Taiwan	19A	202006		EPI_ISL_426629	Human	Taipei	-0.11	no	TSGH-CP molecular lab	B	Older	Asia	TSGH-CP molecular lab		Cherng-Lih Perng, Ming-Jr Jian, Chih-Kai Chang, Jung-Chung Lin, Kuo-Ming Yeh, Chien-Wen Chen, Sheng-Kang Chiu, Hsing-Yi Chung, Shih-Hung Tsai, Kuo-Sheng Hung, Feng-Yee Chang, Hung-Sheng Shang		24	Male
Georgia/Tb-537/2020	2020-03-11	1	19A	Georgia		Tbilisi	19A	202011		EPI_ISL_416480	Human		-0.1	no	R. G. Lugar Center for Public Health Research, National Center for Disease Control and Public Health (NCDC) of Georgia.	B	Older	Asia	R. G. Lugar Center for Public Health Research, National Center for Disease Control and Public Health (NCDC) of Georgia.		Ann Machablishvili, Nato Kotaria, Marine Murtskhvaladze, Lela Sabadze, Mari Gavashelidze, Ana Papkiauri, Meri Pantsulaia, Gvantsa Brachveli, Tata Imnadze, Tamar Jashiashvili, Tea Tevdoradze, Ketevan Sidamonidze, Ekaterine Khmaladze, Ekaterine Zhghenti, Roena Sukhiashvili, Mariam Zakalashvili, Lela Urushadze, Magda Dgebuadze, Giorgi Tomashvili, Davit Tsaguria, Ekaterine Zangaladze, Nino Berishvili…		19	Male
Italy/VEN-SR-87-B/2020	2020-02-26		19A	Italy		Veneto	19A	202009		EPI_ISL_1064078	Human	Padua (Veneto)	-0.1	no	Microbiology and Virology Unit, Azienda Ospedale Padova, Padova, Italy	B	Older	Europe	Department of Molecular Medicine, Computational Medicine Group, Univeresity of Padova, Padova, Italy		Elisa Franchin, Claudia Del Vecchio, Francesco Onelia, Stefano Toppo, Enrico Lavezzo, Laura Manuto, Federico Bianca , Marco Grazioli, Andrea Spitaleri, Giovanni Lorenzin, Fabio Simeoni, Francesca Saluzzo, Dejan Lazarevic, Giovanni Tonon, Daniela Maria Cirillo, Andrea Crisanti			Male
Timor-Leste/TL25/2020	2020-03-30		19A	Timor-Leste		Timor-Leste	19A	202014		EPI_ISL_456600	Human		-0.06	no	National Health Laboratory, Timor-Leste	B.35	Older	Asia	Microbiological Diagnostic Unit Public Health Laboratory, The Peter Doherty Institute for Infection and Immunity		Soares da Silva, E., Dolores de Jesus da Costa, M., Salles de Sousa, A., Jayanti Pereira Tilman, A., Antonia da Costa, E., Barreto, I., Marr, I., Wapling, J., Francis, J., Ximenes, J., Canisia, D., Freeman, K., Dakh, F., Douglas, N., Baird, R., Caly, L., Seemann, T., Sait, M., Schultz, M., Sherry, N.		45	Male
SriLanka/COV486/2020	2020-03-31		19A	Sri Lanka		Sri Lanka	19A	202014		EPI_ISL_428673	Human		-0.1	no	Centre for Dengue Research	B	Older	Asia	Centre for Dengue Research		Chandima Jeewandara, Dinuka Ariyaratne, Laksiri Gomes, Deshni Jayathilaka, Diyanath Ranasinghe, Ananda Wijewickrama, Eranga Narangoda, Damayanthi Idampitiya, Neelika Malavige		47	Male
USA/OR-CDC-03063104-001/2020	2020-02-27		19A	USA		Oregon	19A	202009		EPI_ISL_419558	Human		-0.1	no	OR State PHL-Virology/Immunology Section	B	Older	North America	Pathogen Discovery, Respiratory Viruses Branch, Division of Viral Diseases, Centers for Disease Control and Prevention		Ying Tao, Jing Zhang, Krista Queen, Anna Uehara, Clinton R. Paden, Yan Li, Haibin Wang, Jasmine Padilla, Justin Lee, Suxiang Tong		46	Male
Jordan/SR-0333/2020	2020-04-07		19A	Jordan		Amman	19A	202015		EPI_ISL_450186	Human		-0.1	no	Biolab Diagnostic Laboratories	B.28	Older	Asia	Andersen lab at Scripps Research		Issa Abu-Dayyeh, Ahmad Tibi, Lama Hussein, Lina Mohammad, Zein Naber, Amid Abdelnour with SEARCH Alliance San Diego
USA/ID-IBL-613187/2020	2020-03-27		19A	USA		Idaho	19A	202013		EPI_ISL_2976270	Human		-0.1	no		B.30	Older	North America						Female
USA/ID-UW-3892/2020	2020-03-26		19A	USA		Idaho	19A	202013		EPI_ISL_427167	Human		-0.1	no		B.30	Older	North America
USA/ID-IBL-613345/2020	2020-03-28		19A	USA		Idaho	19A	202013		EPI_ISL_2976274	Human		-0.1	no		B.30	Older	North America						Male
USA/ID-UW-6464/2020	2020-04-02		19A	USA		Idaho	19A	202014		EPI_ISL_570119	Human		-0.1	no		B.30	Older	North America
USA/ID-UNM-IBL022/2020	2020-03-12	1	19A	USA		Idaho	19A	202011		EPI_ISL_632859	Human		-0.04	no		B	Older	North America
USA/ID-UNM-IBL023/2020	2020-03-13	1	19A	USA		Idaho	19A	202011		EPI_ISL_632868	Human		-0.04	no		B	Older	North America
Wuhan/HB-WH1-124/2020	2020-03-02		19A	China		Hubei	19A	202010		EPI_ISL_454905	Human	Wuhan	-0.06	no	Wuhan Chain Medical Labs (CMLabs)	B	Older	Asia	State Key Laboratory of Biotherapy of Sichuan University		Baowen Du, Minjin Wang, Chao Tang, Chuan Chen, Yongzhao Zhou, Mingxia Yu, Hancheng Wei, Weimin Li, Jing-wen Lin, Jia Geng, Binwu Ying, Lu Chen
USA/ID-UNM-IBL026/2020	2020-03-13		19A	USA		Idaho	19A	202011		EPI_ISL_632870	Human		-0.06	no		B	Older	North America
USA/ID-UNM-IBL025/2020	2020-03-13		19A	USA		Idaho	19A	202011		EPI_ISL_632858	Human		-0.06	no		B	Older	North America
USA/ID-UNM-IBL052/2020	2020-03-18		19A	USA		Idaho	19A	202012		EPI_ISL_632864	Human		-0.06	no		B	Older	North America
USA/ID-UNM-IBL155/2020	2020-03-21		19A	USA		Idaho	19A	202012		EPI_ISL_632877	Human		-0.07	no		B	Older	North America
SouthKorea/KCDC2163/2020	2020-03-09		19B	South Korea		South Korea	19B	202011		EPI_ISL_506957	Human		-0.06	no	Division of Viral Diseases, Center for Laboratory Control of Infectious Diseases, Korea Centers for Diseases Control and Prevention	A	Older	Asia	Division of Viral Diseases, Center for Laboratory Control of Infectious Diseases, Korea Centers for Diseases Control and Prevention		Jeong-Min Kim, Yoon-Seok Chung, Namjoo Lee, Sang Hee Woo, Hye-Jun Jo, Heui Man Kim, Jun-Sub Kim, Myung Guk Han		49	Female
SouthKorea/KCDC07/2020	2020-01-31		19B	South Korea		Seoul	19B	202005		EPI_ISL_412871	Human	Seoul	-0.06	no	Division of Viral Diseases, Center for Laboratory Control of Infectious Diseases, Korea Centers for Diseases Control and Prevention	A	Older	Asia	Division of Viral Diseases, Center for Laboratory Control of Infectious Diseases, Korea Centers for Diseases Control and Prevention		Jeong-Min Kim, Yoon-Seok Chung, Namjoo Lee, Mi-Seon Kim, Sang Hee Woo, Hye-Jun Jo, Sehee Park, Heui Man Kim, Myung Guk Han		28	Male
Shandong/2020C1240476/2020	2020-01-30		19B	China		Shandong	19B	202005		EPI_ISL_962544	Human		-0.03	no	Infectious Disease Control and Prevention Institute	A	Older	Asia	Infectious Disease Control and Prevention Institute		Xiaolin Jiang, Mingxiao Yao, Yuwei Zhang, Yujie He, Zengqiang Kou, Ti Liu, Yan Li, Jianxing Wang, Bo Pang, Julong Wu		50	Female
USA/AZ-CDC-02993465-001/2020	2020-01-22		19B	USA		Arizona	19B	202004		EPI_ISL_406223	Human	Phoenix County	-0.06	no		A	Older	North America						Male
USA/SC-DHEC-0002/2020	2020-05-11	1	19B	USA		South Carolina	19B	202020		EPI_ISL_462991	Human		-0.13	no		A	Older	North America
Mexico/ZAC-InDRE-IBT-49/2020	2020-04-30	1	19B	Mexico		Zacatecas	19B	202018		EPI_ISL_1301519	Human		-0.13	no	Instituto de Diagnostico y Referencia Epidemiologicos InDRE_RNLSP	A.3	Older	North America	Instituto de Biotecnología de la UNAM		Authors from IBT, IMSS, InDRE and INER (in alphabetical order): Carlos F. Arias, Santiago Ávila-Ríos, Gisela Barrera-Badillo, Eduardo Becerril-Vargas, Celia Boukadida, Natividad Cruz-Ortiz, Larissa Fernandes-Matano, Ricardo Grande, Lucia Hernandez-Rivas, Alejandra Hernández-Terán, Pavel Isa, Irma Lopez-Martinez, José Arturo Martínez-Orozco, Margarita Matías-Florentino, Fidencio Mejía-Nepomuceno, …		65	Female
Panama/334144/2020	2020-03-24		19B	Panama		Colon Province	19B	202013		EPI_ISL_496767	Human		-0.12	no	Gorgas Memorial Laboratory of Health Studies	A.3	Older	North America	Gorgas Memorial Laboratory of Health Studies		Danilo Franco, Claudia Gonzalez Sandra Lopez-Verges, Alexander A Martinez		40	Female
USA/MS-CDC-3861422-001/2020	2020-04-01		19B	USA		Mississippi	19B	202014		EPI_ISL_648041	Human		-0.12	no		A	Older	North America						Male
USA/SC-DHEC-0093/2020	2020-04-24		19B	USA		South Carolina	19B	202017		EPI_ISL_491108	Human	Richland County	-0.12	no		A	Older	North America						Female
Spain/RI-ISCIII-201277/2020	2020-02-29		19B	Spain		La Rioja ES	19B	202009		EPI_ISL_455336	Human		-0.06	no	Hospital San Pedro	A.2	Older	Europe	Instituto de Salud Carlos III		Iglesias-Caballero, M. Molinero Calamita, M. González-Esguevillas, M. Camarero, S. Pozo, F. Casas, I. Jiménez, P. Jiménez, M. Zaballos, A. Monzón, S. Varona, S. Juliá, M. Cuesta, I, C. Alonso		41	Male
Spain/AN-ISCIII-2013675/2020	2020-07-13		19B	Spain		Andalusia	19B	202029		EPI_ISL_578188	Human		-0.06	no	Hospital Virgen de las Nieves	A.2	Older	Europe	Instituto de Salud Carlos III		Iglesias-Caballero, M. Molinero Calamita, M. González-Esguevillas, M. Camarero, S. Pozo, F. Casas, I. Jiménez, P. Jiménez, M. Zaballos, A. Monzón, S. Varona, S. Juliá, M. Cuesta, I, J.M Navarro		56	Male
Panama/GMI-PA380510/2020	2020-06-11		19B	Panama		Bocas del Toro	19B	202024		EPI_ISL_1225467	Human	Changuinola	-0.06	no	Gorgas Memorial Laboratory of Health Studies	A.2.4	Older	North America	Gorgas Memorial Laboratory of Health Studies		Yamilka Diaz, Anyuri Ortiz, Adriana Weeden, Daniel Castillo, Claudia Gonzalez, Brechla Moreno, Mabel Martinez-Montero, Marlene Castillo, Gretel Vasquez, Lisseth Saenz, Danilo Franco, Yaneth Pitti, Oris Chavarria, Jessica Gondola, Ambar Moreno, Layda Abrego, Davis Beltran, Ilka Guerra, Jim Chang, Zumara Chaverra, Isela Guerrero, Alejandra Valoy, Melissa Gaitan, Dimelza Arauz, Maria Chen-German, El…		40	Male
Panama/334280/2020	2020-03-28		19B	Panama		Herrera	19B	202013		EPI_ISL_496772	Human		-0.06	no	Gorgas Memorial Laboratory of Health Studies	A.2.4	Older	North America	Gorgas Memorial Laboratory of Health Studies		Danilo Franco, Claudia Gonzalez Sandra Lopez-Verges, Alexander A Martinez		19	Male
Panama/GMI-PA362250/2020	2020-05-14		19B	Panama		Panama Center	19B	202020		EPI_ISL_1225415	Human	San Francisco PA	-0.06	no	Gorgas Memorial Laboratory of Health Studies	A.2.4	Older	North America	Gorgas Memorial Laboratory of Health Studies		Yamilka Diaz, Anyuri Ortiz, Adriana Weeden, Daniel Castillo, Claudia Gonzalez, Brechla Moreno, Mabel Martinez-Montero, Marlene Castillo, Gretel Vasquez, Lisseth Saenz, Danilo Franco, Yaneth Pitti, Oris Chavarria, Jessica Gondola, Ambar Moreno, Layda Abrego, Davis Beltran, Ilka Guerra, Jim Chang, Zumara Chaverra, Isela Guerrero, Alejandra Valoy, Melissa Gaitan, Dimelza Arauz, Maria Chen-German, El…		36	Female
Panama/GMI-PA398110/2020	2020-06-26	1	19B	Panama		Guna Yala	19B	202026		EPI_ISL_1225489	Human	Nargana	-0.07	no	Gorgas Memorial Laboratory of Health Studies	A.2.4	Older	North America	Gorgas Memorial Laboratory of Health Studies		Yamilka Diaz, Anyuri Ortiz, Adriana Weeden, Daniel Castillo, Claudia Gonzalez, Brechla Moreno, Mabel Martinez-Montero, Marlene Castillo, Gretel Vasquez, Lisseth Saenz, Danilo Franco, Yaneth Pitti, Oris Chavarria, Jessica Gondola, Ambar Moreno, Layda Abrego, Davis Beltran, Ilka Guerra, Jim Chang, Zumara Chaverra, Isela Guerrero, Alejandra Valoy, Melissa Gaitan, Dimelza Arauz, Maria Chen-German, El…		42	Male
Panama/GMI-PA363963/2020	2020-05-18		19B	Panama		Guna Yala	19B	202021		EPI_ISL_1225424	Human	Nargana	-0.07	no	Gorgas Memorial Laboratory of Health Studies	A.2.4	Older	North America	Gorgas Memorial Laboratory of Health Studies		Yamilka Diaz, Anyuri Ortiz, Adriana Weeden, Daniel Castillo, Claudia Gonzalez, Brechla Moreno, Mabel Martinez-Montero, Marlene Castillo, Gretel Vasquez, Lisseth Saenz, Danilo Franco, Yaneth Pitti, Oris Chavarria, Jessica Gondola, Ambar Moreno, Layda Abrego, Davis Beltran, Ilka Guerra, Jim Chang, Zumara Chaverra, Isela Guerrero, Alejandra Valoy, Melissa Gaitan, Dimelza Arauz, Maria Chen-German, El…		49	Male
Panama/GMI-PA345365/2020	2020-04-21		19B	Panama		Los Santos	19B	202017		EPI_ISL_1225355	Human	Las Tablas	-0.06	no	Gorgas Memorial Laboratory of Health Studies	A.2.4	Older	North America	Gorgas Memorial Laboratory of Health Studies		Yamilka Diaz, Anyuri Ortiz, Adriana Weeden, Daniel Castillo, Claudia Gonzalez, Brechla Moreno, Mabel Martinez-Montero, Marlene Castillo, Gretel Vasquez, Lisseth Saenz, Danilo Franco, Yaneth Pitti, Oris Chavarria, Jessica Gondola, Ambar Moreno, Layda Abrego, Davis Beltran, Ilka Guerra, Jim Chang, Zumara Chaverra, Isela Guerrero, Alejandra Valoy, Melissa Gaitan, Dimelza Arauz, Maria Chen-German, El…		33	Male
Panama/GMI-PA362699/2020	2020-05-16		19B	Panama		Cocle	19B	202020		EPI_ISL_1225418	Human	El Coco (Cocle)	-0.06	no	Gorgas Memorial Laboratory of Health Studies	A.2.4	Older	North America	Gorgas Memorial Laboratory of Health Studies		Yamilka Diaz, Anyuri Ortiz, Adriana Weeden, Daniel Castillo, Claudia Gonzalez, Brechla Moreno, Mabel Martinez-Montero, Marlene Castillo, Gretel Vasquez, Lisseth Saenz, Danilo Franco, Yaneth Pitti, Oris Chavarria, Jessica Gondola, Ambar Moreno, Layda Abrego, Davis Beltran, Ilka Guerra, Jim Chang, Zumara Chaverra, Isela Guerrero, Alejandra Valoy, Melissa Gaitan, Dimelza Arauz, Maria Chen-German, El…		39	Male
Panama/GMI-PA342605/2020	2020-04-16		19B	Panama		Herrera	19B	202016		EPI_ISL_1225338	Human	San Juan Bautista	-0.06	no	Gorgas Memorial Laboratory of Health Studies	A.2.4	Older	North America	Gorgas Memorial Laboratory of Health Studies		Yamilka Diaz, Anyuri Ortiz, Adriana Weeden, Daniel Castillo, Claudia Gonzalez, Brechla Moreno, Mabel Martinez-Montero, Marlene Castillo, Gretel Vasquez, Lisseth Saenz, Danilo Franco, Yaneth Pitti, Oris Chavarria, Jessica Gondola, Ambar Moreno, Layda Abrego, Davis Beltran, Ilka Guerra, Jim Chang, Zumara Chaverra, Isela Guerrero, Alejandra Valoy, Melissa Gaitan, Dimelza Arauz, Maria Chen-German, El…		27	Male
Panama/GMI-PA376271/2020	2020-06-07		19B	Panama		Panama City	19B	202024		EPI_ISL_1001457	Human		-0.06	no	Gorgas memorial Institute For Health Studies	A.2.4	Older	North America	Gorgas memorial Institute For Health Studies		Díaz Y, Castillo D, Moreno B, Castillo M,González C, Gondola J, Moreno A, Pitti Y, Chavarria O, Franco D, Saenz L, Gaitan M, Arauz D, Martinez AA, Lopez-Verges S.		36	Male
Panama/GMI-PA368607/2020	2020-05-27		19B	Panama		Panama Center	19B	202022		EPI_ISL_1225432	Human	Arnulfo Arias	-0.03	no	Gorgas Memorial Laboratory of Health Studies	A.2.4	Older	North America	Gorgas Memorial Laboratory of Health Studies		Yamilka Diaz, Anyuri Ortiz, Adriana Weeden, Daniel Castillo, Claudia Gonzalez, Brechla Moreno, Mabel Martinez-Montero, Marlene Castillo, Gretel Vasquez, Lisseth Saenz, Danilo Franco, Yaneth Pitti, Oris Chavarria, Jessica Gondola, Ambar Moreno, Layda Abrego, Davis Beltran, Ilka Guerra, Jim Chang, Zumara Chaverra, Isela Guerrero, Alejandra Valoy, Melissa Gaitan, Dimelza Arauz, Maria Chen-German, El…		30	Female
Panama/334256/2020	2020-03-26		19B	Panama		Guna Yala	19B	202013		EPI_ISL_496770	Human	Aligandí	-0.06	no	Gorgas Memorial Laboratory of Health Studies	A.2.4	Older	North America	Gorgas Memorial Laboratory of Health Studies		Danilo Franco, Claudia Gonzalez Sandra Lopez-Verges, Alexander A Martinez		65	Male
Panama/GMI-PACOVIDVIRO645/2021	2021-04-09	3	19B	Panama		Veraguas	19B	202114		EPI_ISL_5196241	Human		0.35	no	Gorgas Memorial Institute of Health Studies	A.2.5	Older	North America	Gorgas Memorial Institute of Health Studies		Gonzalez Claudia, Leyda Abrego, Moreno Ambar, Oris Chavarria, Jessica Gondola, Marlenne Castillo, Ortiz Alma, Castillo Jorge, Moreno Brechla, Salazar Jacqueline, Franco Danilo, Chen Maria, Menacho Abdiel, Lopez-Verges Sandra, Martinez Alexander		48	Male
CostaRica/HNN-0404/2021	2021-02-24	4	19B	Costa Rica		Costa Rica	19B	202108		EPI_ISL_1527024	Human		0.38	no	AS Belén Flores	A.2.5.2	Older	North America	Inciensa, Instituto Costarricense de Investigación y Enseñanza en Nutrición y Salud		Pérez-Corrales C, Barboza-Arguedas E & Centeno-Miranda M		45	Female
Panama/GMI-PA627018/2020	2020-12-29	4	19B	Panama		Panama Center	19B	202053		EPI_ISL_1502935	Human	Tocumen	0.34	no	Gorgas Memorial Laboratory of Health Studies	A.2.5	Older	North America	Gorgas Memorial Laboratory of Health Studies		Gonzalez Claudia, Leyda Abrego, Moreno Ambar, Oris Chavarria, Jessica Gondola, Marlenne Castillo, Ortiz Alma, Castillo Jorge, Moreno Brechla, Franco Danilo, Lopez-Verges Sandra, Martinez Alexander		18	Female
Panama/GMI-PA645602/2021	2021-01-06	2	19B	Panama		Colon Province	19B	202101		EPI_ISL_1502969	Human	Portobelo	0.35	no	Gorgas Memorial Laboratory of Health Studies	A.2.5	Older	North America	Gorgas Memorial Laboratory of Health Studies		Gonzalez Claudia, Leyda Abrego, Moreno Ambar, Oris Chavarria, Jessica Gondola, Marlenne Castillo, Ortiz Alma, Castillo Jorge, Moreno Brechla, Franco Danilo, Lopez-Verges Sandra, Martinez Alexander		16	Female
Panama/GMI-PA712932/2021	2021-02-28	3	19B	Panama		Panama Center	19B	202109		EPI_ISL_4744523	Human	Ernesto Cordoba	0.35	no	Gorgas Memorial Laboratory of Health Studies	A.2.5	Older	North America	Gorgas Memorial Laboratory of Health Studies		Gonzalez Claudia, Leyda Abrego, Moreno Ambar, Oris Chavarria, Jessica Gondola, Marlenne Castillo, Ortiz Alma, Castillo Jorge, Moreno Brechla, Salazar Jacqueline, Franco Danilo, Chen Maria, Menacho Abdiel, Lopez-Verges Sandra, Martinez Alexander		96	Female
Panama/GMI-PAFQ005/2021	2021-03-10	2	19B	Panama		Colon Province	19B	202110		EPI_ISL_4744650	Human	Rio Indio Donoso	0.34	no	Gorgas Memorial Laboratory of Health Studies	A.2.5	Older	North America	Gorgas Memorial Laboratory of Health Studies		Gonzalez Claudia, Leyda Abrego, Moreno Ambar, Oris Chavarria, Jessica Gondola, Marlenne Castillo, Ortiz Alma, Castillo Jorge, Moreno Brechla, Salazar Jacqueline, Franco Danilo, Chen Maria, Menacho Abdiel, Lopez-Verges Sandra, Martinez Alexander			Male
Canada/QC-1nDWVQ-MX21206337/2021	2021-05-26	4	19B	Canada	0	Quebec	19B	202121		EPI_ISL_7652075	Human		0.35	no	Laboratoire de santé publique du Québec	A.2.5.2	Older	North America	Laboratoire de santé publique du Québec		Sandrine Moreira, Ioannis Ragoussis, Guillaume Bourque, Jesse Shapiro, Mark Lathrop and Judith Fafard on behalf of the CoVSeQ research group			Female	-5.53
Panama/GMI-PA680524/2021	2021-01-22	3	19B	Panama		Panama	19B	202103		EPI_ISL_1503141	Human		0.39	no	Gorgas Memorial Laboratory of Health Studies	A.2.5.2	Older	North America	Gorgas Memorial Laboratory of Health Studies		Gonzalez Claudia, Leyda Abrego, Moreno Ambar, Oris Chavarria, Jessica Gondola, Marlenne Castillo, Ortiz Alma, Castillo Jorge, Moreno Brechla, Franco Danilo, Lopez-Verges Sandra, Martinez Alexander		78	Female
ElSalvador/INC-LNSP-013/2021	2021-06-02	3	19B	El Salvador	0	La Paz SV	19B	202122		EPI_ISL_5158247	Human	San Luis la Herradura	0.35	no	Laboratorio Nacional de Salud Publica	A.2.5	Older	North America	Inciensa, Instituto Costarricense de Investigación y Enseñanza en Nutrición y Salud		Ruth Vasquez, Denis Jovel, Carlos Guerra, Laboratorio de Genómica INCIENSA		25	Male	-5.53
Panama/GMI-PA7946/2021	2021-03-09	2	19B	Panama		Chiriqui	19B	202110		EPI_ISL_4744585	Human	Chiriqui	0.38	no	Gorgas Memorial Laboratory of Health Studies	A.2.5.1	Older	North America	Gorgas Memorial Laboratory of Health Studies		Gonzalez Claudia, Leyda Abrego, Moreno Ambar, Oris Chavarria, Jessica Gondola, Marlenne Castillo, Ortiz Alma, Castillo Jorge, Moreno Brechla, Salazar Jacqueline, Franco Danilo, Chen Maria, Menacho Abdiel, Lopez-Verges Sandra, Martinez Alexander
CostaRica/INC-0263/2021	2021-01-28	3	19B	Costa Rica		Puntarenas	19B	202104		EPI_ISL_1067592	Human	Golfito	0.35	no	HOSPITAL GOLFITO MANUEL MORA VALVERDE	A.2.5.1	Older	North America	Inciensa, Instituto Costarricense de Investigación y Enseñanza en Nutrición y Salud		Francisco Duarte, Hebleen Porras, Claudio Soto-Garita, Estela Cordero, Adriana Godínez, Melany Calderón & Mariel López		64	Female
CostaRica/INC-0266/2021	2021-01-31	3	19B	Costa Rica		San Jose	19B	202105		EPI_ISL_1067591	Human	Goicoechea	0.35	no	AREA DE SALUD GOICOECHEA 2 - CLINICA DR. JIMENEZ NUÑEZ	A.2.5.1	Older	North America	Inciensa, Instituto Costarricense de Investigación y Enseñanza en Nutrición y Salud		Francisco Duarte, Hebleen Porras, Claudio Soto-Garita, Estela Cordero, Adriana Godínez, Melany Calderón & Mariel López		29	Female
Panama/GMI-PA610565/2020	2020-12-20	2	19B	Panama		Panama Oeste	19B	202052		EPI_ISL_1502900	Human	Puerto Caimito	0.35	no	Gorgas Memorial Laboratory of Health Studies	A.2.5	Older	North America	Gorgas Memorial Laboratory of Health Studies		Gonzalez Claudia, Leyda Abrego, Moreno Ambar, Oris Chavarria, Jessica Gondola, Marlenne Castillo, Ortiz Alma, Castillo Jorge, Moreno Brechla, Franco Danilo, Lopez-Verges Sandra, Martinez Alexander		62	Female
ElSalvador/INC-LNSP-007/2021	2021-05-05	4	19B	El Salvador	0	Usulutan	19B	202118		EPI_ISL_5158244	Human	Ozatlan	0.37	no	Laboratorio Nacional de Salud Publica	A.2.5	Older	North America	Inciensa, Instituto Costarricense de Investigación y Enseñanza en Nutrición y Salud		Ruth Vasquez, Denis Jovel, Carlos Guerra, Laboratorio de Genómica INCIENSA		49	Female	-5.53
Nicaragua/MAN-77335/2021	2021-05-05	3	19B	Nicaragua	0	Nicaragua	19B	202118		EPI_ISL_9160048	Human		0.38	no	CNDR	A.2.5	Older	North America	MSHS Pathogen Surveillance Program		Aubree Gordon, Angel Balmaseda, Cristhiam Cerpas, Gerald Vasquez, Hanny Moreira, John Kubale, Aria Rooker, Adriana van de Guchte, Keith Farrugia, Zhain Khalil, Ana Gonzalez-Reiche, Viviana Simon, Harm van Bakel		33	Female	-5.53
Nicaragua/MAN-78674/2021	2021-05-07	3	19B	Nicaragua	0	Nicaragua	19B	202118		EPI_ISL_9160061	Human		0.35	no	CNDR	A.2.5	Older	North America	MSHS Pathogen Surveillance Program		Aubree Gordon, Angel Balmaseda, Cristhiam Cerpas, Gerald Vasquez, Hanny Moreira, John Kubale, Aria Rooker, Adriana van de Guchte, Keith Farrugia, Zhain Khalil, Ana Gonzalez-Reiche, Viviana Simon, Harm van Bakel		17	Female	-5.53
Panama/GMI-PA715812/2021	2021-03-05	2	19B	Panama		Panama Oeste	19B	202109		EPI_ISL_4744634	Human	Burunga	0.35	no	Gorgas Memorial Laboratory of Health Studies	A.2.5	Older	North America	Gorgas Memorial Laboratory of Health Studies		Gonzalez Claudia, Leyda Abrego, Moreno Ambar, Oris Chavarria, Jessica Gondola, Marlenne Castillo, Ortiz Alma, Castillo Jorge, Moreno Brechla, Salazar Jacqueline, Franco Danilo, Chen Maria, Menacho Abdiel, Lopez-Verges Sandra, Martinez Alexander		50	Female
CostaRica/INC-0504/2021	2021-03-12	3	19B	Costa Rica		Limon	19B	202110		EPI_ISL_1827533	Human	Siquirres	0.35	no	AREA DE SALUD SIQUIRRES	A.2.5	Older	North America	Inciensa, Instituto Costarricense de Investigación y Enseñanza en Nutrición y Salud		Francisco Duarte, Hebleen Porras, Claudio Soto-Garita, Estela Cordero, Adriana Godínez, Melany Calderón, José Luis Vargas, Mariela Gutiérrez, Joselyn Prado & Ileana Chaves-Peraza		37	Male
CostaRica/HNN-0568/2021	2021-04-01	3	19B	Costa Rica		Costa Rica	19B	202113		EPI_ISL_2103369	Human		0.31	no	CLÍNICA DE CARIARI	A.2.5	Older	North America	Inciensa, Instituto Costarricense de Investigación y Enseñanza en Nutrición y Salud		Pérez-Corrales C & Gallegos-Carrillo B		29	Male
Belize/CML-62/2021	2021-05-11	3	19B	Belize	0	Stann Creek	19B	202119		EPI_ISL_4296367	Human		0.37	no	Central Medical Laboratory	A.2.5	Older	North America	Baylor College of Medicine		Alexander Kneubehl, Sarah Gunter, Shannon Ronca, Allison Lino, Adrianna Maliga, Sarah Strobel, Russell Manzanero, Gerhaldine Morazan, Kristy Murray		55	Male	-5.53
Belize/CML-76/2021	2021-06-23	3	19B	Belize	0.01	Stann Creek	19B	202125		EPI_ISL_4296380	Human		0.37	no	Central Medical Laboratory	A.2.5	Older	North America	Baylor College of Medicine		Alexander Kneubehl, Sarah Gunter, Shannon Ronca, Allison Lino, Adrianna Maliga, Sarah Strobel, Russell Manzanero, Gerhaldine Morazan, Kristy Murray		0	Male	-5.53
Guatemala/ASI02028/2021	2021-02-26	3	19B	Guatemala		Guatemala City	19B	202108		EPI_ISL_3446693	Human		0.34	no	Hospital General San Juan de Dios	A.2.5	Older	North America	Asociación de Salud Integral/Clínica Familiar "Luis Ángel García"		Eduardo Arathoon, Ana S. Gonzalez-Reiche, Claudia Rangel, Luis Rivas, Oscar Bonilla, Narda Medina, Luis Aguirre, Danicela Mercado, Hilda Ruiz, Osmar Gamboa		48	Female
Guatemala/2602/2021	2021-07-01	3	19B	Guatemala		Guatemala	19B	202126		EPI_ISL_4029270	Human		0.33	no	Laboratorio Nacional de Salud, Ministerio de Salud Publica y Asistencia Social	A.2.5	Older	North America	Genomics and Proteomics Departament, Gorgas Memorial Institute For Health Studies		César Roberto Conde Pereira, Claudia Estrada, Leyda Abrego, Marlene Castillo, Melissa Gaitan ,Oris Chavarria, Jessica Gondola, Ambar Moreno, Claudia Gonzalez V, Alexander A Martinez		61
Guatemala/ASI3066/2021	2021-06-30	3	19B	Guatemala		Sacatepequez	19B	202126		EPI_ISL_7740284	Human	Antigua Guatemala	0.38	no	Hospital Herrera Llerandi	A.2.5	Older	North America	Asociación de Salud Integral / Clínica Familiar "Luis Ángel García"		Eduardo Arathon, Ana S. Gonzalez-Reiche, Claudia Rangel, Luis Rivas, Oscar Bonilla, Narda Medina, Luis Aguirre, Danicela Mercado, Hilda Ruiz, Osmar Gamboa.		14	Male
Guatemala/2009/2021	2021-05-11	2	19B	Guatemala	0	Guatemala	19B	202119		EPI_ISL_3275222	Human		0.35	no	Laboratorio Nacional de Salud, Ministerio de Salud Publica y Asistencia Social	A.2.5	Older	North America	Genomics and Proteomics Departament, Gorgas Memorial Institute For Health Studies		César Roberto Conde Pereira, Claudia Estrada, Leyda Abrego, Marlene Castillo, Oris Chavarria, Jessica Gondola, Ambar Moreno, Claudia Gonzalez V, Alexander A Martinez		22		-5.53
USA/MO-WUSTL064/2020	2020-06-19		19B	USA		Missouri	19B	202025		EPI_ISL_493083	Human	St. Louis	-0.06	no		B	Older	North America
Austria/CeMM0342/2020	2020-04-03		19B	Austria		Vienna	19B	202014		EPI_ISL_475803	Human		-0.06	no	Center for Virology, Medical University of Vienna	A.5	Older	Europe	Bergthaler laboratory, CeMM Research Center for Molecular Medicine of the Austrian Academy of Sciences		Alexandra Popa, Benedikt Agerer, Henrique Colaco, Lukas Endler, Jakob-Wendelin Genger, Alexander Lercher, Mark Smyth, Thomas Penz, Michael Schuster, Jan Laine, Martin Senekowitsch, Judith Aberle, Stephan Aberle, Peter Hufnagl, Daniela Schmid, Franz Allerberger, Elisabeth Puchhammer-Stoeckl, Manfred Nairz, Guenter Weiss, Gregor Hörmann, Kinga Rigler-Hohenwarter, Rainer Gattringer, Wegene Borena, D…		50	Female
Mexico/QUE-InDRE-18/2020	2020-03-12		19B	Mexico		Queretaro	19B	202011		EPI_ISL_455456	Human		-0.06	no	Instituto de Diagnostico y Referencia Epidemiologicos (INDRE)	A.5	Older	North America	Instituto de Diagnostico y Referencia Epidemiologicos (INDRE)		Rodriguez-Maldonado Abril, Mendieta-Condado Edgar, Araiza-Rodriguez Adnan, Garces-Ayala Fabiola. Taboada Ramírez Blanca. Ramirez-Gonzalez Ernesto, , Barrera-Badillo Gisela, Hernandez-Rivas Lucia, Lopez-Martinez Irma, Wong-Arambula Claudia.		44	Female
Uruguay/Mdeo-1/2020	2020-03-13		19B	Uruguay		Montevideo	19B	202011		EPI_ISL_444493	Human		-0.06	no	Departamento de Laboratorios de Salud Publica (DLSP, Division Epidemiologia, Ministerio de Salud Publica)	A.5	Older	South America	Facultad de Ciencias (Sección Genética Evolutiva, Sección Virología).		Panzera,Y., Delfraro,A., Ramos,N., Frabasile,S., Calleros,L., Techera,C., Grecco,S., Fuques,E., Goni,N., Coppola,L., Ramos,V., Chiparelli,H., Arbiza,J. and Perez,R.			Female
Sudan/N6762/2020	2020-05-30		19B	Sudan		Khartoum	19B	202022		EPI_ISL_4739603	Human		-0.04	no	National Public Health Laboratory (NPHL)	A	Older	Africa	National Institute for Communicable Diseases of the National Health Laboratory Service		Elham Rizgalla, Elamin Abualas, Muntaser elTayeb Ibrahim, Adba Alfatih AlEmam, Mohamed Hassan Abdoelraheem Amoako DG, Everatt J, Mohale T, Ntuli N, Mahlangu B, Mnguni A, Ismail A, Bhiman JN, Hatem ahmed babeker Tamadur tag elser, Amira suliaman wadi, Yousif Rabih Makki, Shahinaz.A. Bedri		62	Female
Bahrain/341509978/2021	2021-02-14	3	19B	Bahrain		Bahrain	19B	202107		EPI_ISL_2715288	Human		0.24	no	Communicable Disease Laboratory, Public Health Directorate	A.28	Older	Asia	Communicable Disease Laboratory, Public Health Directorate		Alwasti,H., AlHujairi,Z., AlAbbas,Z., Marhoon,A., Almoamen,G.
Niger/17120/2020	2020-11-30	6	19B	Niger		Niamey	19B	202049		EPI_ISL_3804023	Human		0.15	no	CERMES	A.27	Older	Africa	Institut Pasteur de Dakar		Adamou Lagare, Diagne Moussa Moïse, Diallo Amadou, Dia Ndongo, Justin Lee, Dhwani Batra, Sankhe Safietou, Ndiaye Ndack, Loucoubar Cheikh, Faye Ousmane, Sall Amadou Alpha		40	Male
Niger/1466/2020	2020-03-25	1	19B	Niger		Niamey	19B	202013		EPI_ISL_2835623	Human		-0.04	no	Center for Medical and Sanitary Research (CERMES)	A	Older	Africa	CDC Atlanta		Adamou Lagare, Justin Lee, Dhwani Batra		62	Male
Nigeria/BO-CV331/2020	2020-04-26		19B	Nigeria		Borno State	19B	202018		EPI_ISL_730000	Human		-0.05	no	Nigeria Centre for Disease Control (NCDC)	A	Older	Africa	African Centre of Excellence for Genomics of Infectious Diseases (ACEGID), Redeemer's University, Ede, Osun State, Nigeria		Oluniyi P.E. et al		32	Male
BurkinaFaso/3567/2020	2020-10-09	1	19B	Burkina Faso		Hauts-Bassins	19B	202041		EPI_ISL_660488	Human	Bobo Dioulasso	-0.02	no	Laboratoire de Microbiologie CHU Souro Sanou	A.19	Older	Africa	Centre Muraz		Abdoul-Salam Ouedraogo, Yacouba Sawadogo, Essia Belarbi, Grit Schubert, Fabian Leendertz, Arsène Zongo, Soumeya Ouangraoua, Zekiba Tarnagda, Lassana Sangaré, Halidou Tinto		68	Male
Ghana/84162_S45/2020	2020-04-25		19B	Ghana		Ghana	19B	202017		EPI_ISL_515103	Human		-0.04	no	Department of Biochemistry, Cell and Molecular Biology	A	Older	Africa	WACCBIP, University of Ghana		Ngoi,J.M., Quashie,P., Morang'a,C.M., Amuzu,D.S., Adu,B., Kumordjie,S., Eshun,M., Boatemaa,L., Magnussen,V., Kotey,E., Tei-Maya,F., Arjarquah,A., Mutungi,J.K., Bediako,Y., Asante,I., Bonney,E., Kyei,G.B., Bonney,K., Amenga-Etego,L.N., Anang,A.K., Awandare,G.A., Ampofo,W.
Togo/BMC-1011-20/2020	2020-04-03		19B	Togo		Golfe	19B	202014		EPI_ISL_1415293	Human	Lome	-0.04	no	Institut National d'hygiène	A	Older	Africa	Unité Mixte Internationale TransVIHMI (UMI 233 IRD – U1175 INSERM - Université de Montpellier) IRD (Institut de recherche pour le développement)		Mounerou SALOU, Christelle BUTEL, Wembo A. HALATOKO,Issaka Maman, Abla A. KONOU, Amivi EHLAN, Adodo SADJI, Kokou TEGUENI,Sidonie A.M.KAGNISSODE, Akoélé SILIADIN, Alassane OURO-MEDELI, Messanh DOUFFAN,Déléma MABA,Sika DOSSIM, Améyo DORKENOO, Mireille PRINCE-DAVID,Anoumou DAGNRA,Laetitia SERRANO,Ahidjo AYOUBA,Eric DELAPORTE, Martine PEETERS		28	Female
Fiji/FJ020/2020	2020-12-01	3	19B	Fiji		Fiji	19B	202049		EPI_ISL_4820290	Human		0.06	no	Fiji Centre for Communicable Disease Control	A	Older	Oceania	Microbiological Diagnostic Unit - Public Health Laboratory (MDU-PHL)		Sahukhan, A., Faktaufon, D., Singh, S., Cabemaiwai, T., Seemann, T., Horan, K., Sherry, N.L.
Australia/WA201/2020	2020-09-06		19B	Australia		Western Australia	19B	202037		EPI_ISL_596764	Human		0	no	PathWest Laboratory Medicine WA	A.25	Older	Oceania	PathWest Laboratory Medicine WA Microbial Surveillance Unit		PathWest Laboratory Medicine WA Microbial Surveillance Unit
SouthSudan/UG578/2020	2020-08-05		19B	South Sudan		South Sudan	19B	202032		EPI_ISL_2928025	Human		0	no	South Sudan Ministry of Health, WHO South Sudan, MRC/UVRI & LSHTM Uganda Research Unit	A.25	Older	Africa	MRC/UVRI & LSHTM Uganda Research Unit, South Sudan Ministry of Health, WHO South Sudan		Joseph Francis Wamala, Abe G. Abias, Dennis Kenyi Lodiongo, Sudhir Bunga, James Ayei, Lul Lojok Deng, Richard Lino Loro Lako, John Rumunu, Juma John HM, Dan Lule Bugembe, Pontiano Kaleebu, Matthew Cotten, My V.T. Phan
CentralAfricanRepublic/24014/2020	2020-12-15	3	19B	Central African Republic		Central African Republic	19B	202051		EPI_ISL_2281233	Human		0.05	no	Insitut Pasteur Bangui	A.23.1	Older	Africa	Institut Pasteur de Dakar		Marie-Astrid Vernet, Moussa Moïse Diagne, Benjamin Selekon, Ndongo Dia, Sandra Garba Ouangole, Safietou Sankhe, Christian Malaka, Amadou Diallo, Mamadou Diop, Ndack Ndiaye, Cheikh Loucoubar, Ousmane Faye, Amadou Alpha Sall, Rivalyn Nakoune Yandoko		59	Male
Uganda/UG233/2020	2020-08-15	3	19B	Uganda		Uganda	19B	202033		EPI_ISL_1469331	Human		0.09	no	MRC/UVRI & LSHTM Uganda Research Unit	A.23	Older	Africa	Where sequence data have been generated and submitted to GISAID		Matthew Cotten, Dan Lule Bugembe, My V.T. Phan, Isaac Sseeewanyana, Patrick Semanda, Susan Nabadda, Pontiano Kaleebu
Uganda/UG239/2020	2020-11-09	4	19B	Uganda		Uganda	19B	202046		EPI_ISL_1469337	Human		0.09	no	MRC/UVRI & LSHTM Uganda Research Unit	A.23	Older	Africa	Where sequence data have been generated and submitted to GISAID		Matthew Cotten, Dan Lule Bugembe, My V.T. Phan, Isaac Sseeewanyana, Patrick Semanda, Susan Nabadda, Pontiano Kaleebu
Uganda/UG126/2020	2020-09-01	3	19B	Uganda		Uganda	19B	202036		EPI_ISL_738033	Human		0.09	no	Uganda Central Public Health Lab and Uganda Virus Research Institute	A.23	Older	Africa	MRC/UVRI & LSHTM Uganda Research Unit		Matthew Cotten, Dan Lule Bugembe, My V.T. Phan, Pontiano Kaleebu et al.
Cambodia/127828/2020	2020-11-29	4	19B	Cambodia		Cambodia	19B	202049		EPI_ISL_918366	Human		0.11	no	Virology Unit, Institut Pasteur du Cambodge	A.23.1	Older	Asia	Virology Unit, Institut Pasteur du Cambodge		Sokhoun Yann, Ly Sovann, Kraing Sidonn, Yi Sengdoeurn, Chin Savuth, Chau Darapheak, Etienne Simon-Loriere, Veasna Duong, Erik A Karlsson		42	Male
Australia/SA0603/2021	2021-01-02	4	19B	Australia		South Australia	19B	202053		EPI_ISL_771368	Human		0.14	no	SA Pathology	A.23.1	Older	Oceania	SA Pathology		Lex Leong, Julien Soubrier, Chuan Kok Lim, Song Gao, Mark Turra, Karin Kassahn, Ivan Bastian, Geoff Higgins
Rwanda/NRLNAT3044/2021	2021-02-10	5	19B	Rwanda		Kigali	19B	202106		EPI_ISL_1301742	Human		0.12	no	Nucleic Acid Testing, National Reference Laboratory	A.23.1	Older	Africa	GIGA Medical Genomics		Yvan Butera, Keith Durkin, Maria Artesi, Bouchra Boujemla, Robert Rutayisire, Patrick Tuyisenge, Esperence Umumararungu, Sébastien Bontems, Marie-Pierre Hayette, Nathalie Renotte, Swaibu Gatare, Jacob Souopgui, Sabin Nsanzimana, Vincent Bours, Léon Mutesa		56	Male
Uganda/UG401/2021	2021-03-22	4	19B	Uganda		Uganda	19B	202112		EPI_ISL_2346400	Human		0.11	no	MRC/UVRI & LSHTM Uganda Research Unit, Central Public Health Laboratories	A.23.1	Older	Africa	MRC/UVRI & LSHTM Uganda Research Unit, Central Public Health Laboratories		Matthew Cotten, Dan Lule Bugembe, My V.T. Phan, Pontiano Kaleebu,Isaac Sseeewanyana, Patrick Semanda, Susan Nabadda
Uganda/UG181/2020	2020-12-28	5	19B	Uganda		Uganda	19B	202053		EPI_ISL_954270	Human		0.12	no	MRC/UVRI & LSHTM Uganda Research Unit	A.23.1	Older	Africa	Where sequence data have been generated and submitted to GISAID		Matthew Cotten, Dan Lule Bugembe, My V.T. Phan, Isaac Sseeewanyana, Patrick Semanda, Susan Nabadda, Pontiano Kaleebu
DRC/6769/2021	2021-02-19	5	19B	Democratic Republic of the Congo		Nord Kivu	19B	202107		EPI_ISL_1623756	Human		0.11	no	Viral Respiratory Lab, National Institute for Biomedical Research (INRB)	A.23.1	Older	Africa	Pathogen Sequencing Lab, National Institute for Biomedical Research (INRB)		Placide Mbala-Kingebeni, Edith Nkwembe, Eddy Kinganda-Lusamaki, Amuri Aziza, Francisca Muyembe Mawete, Emmanuel Lokilo Lofiko, Jean Claude Makangara, Catherine Pratt, Matthias Pauthner, Josh Quick, Allison Black, James Hadfield, Trevor Bedford, Ian Goodfellow, Andrew Rambaut, Nick Loman, Kristian Andersen, Michael Wiley, Steve Ahuka-Mundeke, Jean-Jacques Muyembe Tamfum		69	Male
USA/un-Yale-5643/2020	2020-01-19		19B	USA			19B	202004		EPI_ISL_2836011	Human		-0.06	no		A.1	Older	North America
USA/WA-CDC-02982586-001/2020	2020-01-19		19B	USA		Washington	19B	202004		EPI_ISL_404895	Human	Snohomish County	-0.06	no		A	Older	North America						Male
USA/ID-UNM-IBL040/2020	2020-03-18		19B	USA		Idaho	19B	202012		EPI_ISL_632882	Human		-0.14	no		A.1	Older	North America
USA/CA-CDPH-UC1/2020	2020-02-26		19B	USA		Grand Princess	19B	202009		EPI_ISL_413557	Human		-0.1	no	California Department of Public Health	A.1	Older	North America	Chiu Laboratory, University of California, San Francisco		Xianding Deng, Scot Federman, Chao-Yang Pan, Hugo Guevara,Wei Gu, Debra A. Wadford, and Charles Y. Chiu
USA/ID-UW-6367/2020	2020-04-01		19B	USA		Idaho	19B	202014		EPI_ISL_570106	Human		-0.14	no		A.1	Older	North America
USA/ID-UW-6348/2020	2020-04-01		19B	USA		Idaho	19B	202014		EPI_ISL_570099	Human		-0.15	no		A.1	Older	North America
USA/ID-QDX-1533/2020	2020-03-17		19B	USA		Idaho	19B	202012		EPI_ISL_603816	Human		-0.14	no		A.1	Older	North America						Male
USA/ID-QDX-1749/2020	2020-03-16		19B	USA		Idaho	19B	202012		EPI_ISL_604032	Human		-0.14	no		A.1	Older	North America						Female
USA/ID-UW-3481/2020	2020-03-25		19B	USA		Idaho	19B	202013		EPI_ISL_490996	Human		-0.13	no		A.1	Older	North America
USA/ID-IBL-614414/2020	2020-04-02		19B	USA		Idaho	19B	202014		EPI_ISL_2976284	Human		-0.14	no		A.1	Older	North America						Male
USA/LA-QDX-741/2020	2020-03-17		19B	USA		Louisiana	19B	202012		EPI_ISL_571530	Human		-0.13	no		A.1	Older	North America						Female
USA/ID-IBL-613038/2020	2020-03-26		19B	USA		Idaho	19B	202013		EPI_ISL_2976237	Human		-0.14	no		A.1	Older	North America						Female
CostaRica/03/2020	2020-03-17	1	19B	Costa Rica		Heredia	19B	202012		EPI_ISL_434536	Human	San Rafael Heredia	-0.15	no	Hospital San Vicente de Paul	A.1	Older	North America	Inciensa, Instituto Costarricense de Investigación y Enseñanza en Nutrición y Salud		Francisco Duarte, Hebleen Porras, Claudio Soto-Garita, Estela Cordero, Adriana Godinez & Melany Calderon		39	Male
USA/ID-UNM-IBL209/2020	2020-03-24	1	19B	USA		Idaho	19B	202013		EPI_ISL_632874	Human		-0.12	no		A.1	Older	North America
USA/ID-IBL-612662/2020	2020-03-24		19B	USA		Idaho	19B	202013		EPI_ISL_2976249	Human		-0.13	no		A.1	Older	North America						Male
USA/ID-IBL-614689/2020	2020-04-04		19B	USA		Idaho	19B	202014		EPI_ISL_2976221	Human		-0.14	no		A.1	Older	North America						Male
USA/MT-BHDH-074/2020	2020-04-15		19B	USA		Montana	19B	202016		EPI_ISL_437433	Human		-0.13	no	Bozeman Health Deaconess Hospital	A.1	Older	North America	Wiedenheft lab, Montana State University		Artem Nemudryi, Anna Nemudraia, Kevin Surya, Tanner Wiegand, Murat Buyukyoruk, Royce Wilkinson, Blake Wiedenheft		56	Male
CostaRica/INC-0049/2020	2020-03-20		19B	Costa Rica		San Jose	19B	202012		EPI_ISL_512655	Human	Moravia	-0.13	no	Hospital De Niños Dr. Carlos Saenz Herrera [San Jose/San Jose]	A.1	Older	North America	Inciensa, Instituto Costarricense de Investigación y Enseñanza en Nutrición y Salud		Francisco Duarte, Hebleen Porras, Claudio Soto-Garita, Estela Cordero, Adriana Godinez & Melany Calderon		35	Female
USA/ID-UW-2041/2020	2020-03-22		19B	USA		Idaho	19B	202013		EPI_ISL_485945	Human		-0.13	no		A.1	Older	North America
USA/VT-CDC-03068154-001/2020	2020-03-05		19B	USA		Vermont	19B	202010		EPI_ISL_447846	Human		-0.13	no		A.1	Older	North America						Male
USA/ID-IBL-612751/2020	2020-03-25		19B	USA		Idaho	19B	202013		EPI_ISL_2976251	Human		-0.08	no		A.1	Older	North America						Male
USA/NMDOH-2020132665/2020	2020-06-16	1	19B	USA		New Mexico	19B	202025		EPI_ISL_542020	Human		-0.14	no		A.1	Older	North America
USA/ID-UNM-IBL312/2020	2020-03-28		19B	USA		Idaho	19B	202013		EPI_ISL_632851	Human		-0.13	no		A.1	Older	North America
USA/ID-QDX-2017/2020	2020-03-18		19B	USA		Idaho	19B	202012		EPI_ISL_604328	Human		-0.13	no		A.1	Older	North America						Male
USA/ID-IBL-612646/2020	2020-03-23		19B	USA		Idaho	19B	202013		EPI_ISL_2976233	Human		-0.13	no		A.1	Older	North America
USA/ID-QDX-707/2020	2020-03-19		19B	USA		Idaho	19B	202012		EPI_ISL_571433	Human		-0.13	no		A.1	Older	North America						Male
USA/ID-UNM-IBL055/2020	2020-03-19		19B	USA		Idaho	19B	202012		EPI_ISL_632849	Human		-0.13	no		A.1	Older	North America
USA/ID-IBL-612221/2020	2020-03-20		19B	USA		Idaho	19B	202012		EPI_ISL_2976228	Human		-0.13	no		A.1	Older	North America						Male
USA/ID-UNM-IBL062/2020	2020-03-20		19B	USA		Idaho	19B	202012		EPI_ISL_632886	Human		-0.13	no		A.1	Older	North America
Thailand/61/2020	2020-01-08		19A	Thailand		Nonthaburi	19A	202002		EPI_ISL_403962	Human			no	Bamrasnaradura Hospital	B	Older	Asia	1. Department of Medical Sciences, Ministry of Public Health, Thailand 2. Thai Red Cross Emerging Infectious Diseases - Health Science Centre 3. Department of Disease Control, Ministry of Public Health, Thailand		Pilailuk,Okada; Siripaporn,Phuygun; Thanutsapa,Thanadachakul; Supaporn,Wacharapluesadee; Sittiporn,Parnmen; Warawan,Wongboot; Sunthareeya,Waicharoen; Rome,Buathong; Malinee,Chittaganpitch; Nanthawan,Mekha		61	Female
USA/WI-CDC-03041142-001/2020	2020-01-31		19A	USA		Wisconsin	19A	202005		EPI_ISL_408670	Human		0	no		B	Older	North America						Female
Cambodia/0012/2020	2020-01-27		19A	Cambodia		Sihanoukville	19A	202005		EPI_ISL_411902	Human		0	no	Virology Unit, Institut Pasteur du Cambodge.	B	Older	Asia	Virology Unit, Institut Pasteur du Cambodge (Sequencing done by: Jessica E Manning/Jennifer A Bohl at Malaria and Vector Research Research Laboratory, National Institute of Allergy and Infectious Diseases and Vida Ahyong from Chan-Zuckerberg Biohub)		Erik A Karlsson, Jennifer A Bohl, Vida Ahyong, Veasna Duong, Philippe Dussart, Jessica E Manning.		60	Male
USA/CA-CDC-03047275-001/2020	2020-02-10		19A	USA		California	19A	202007		EPI_ISL_411955	Human			no		B	Older	North America						Female
Mexico/JAL-InDRE-16/2020	2020-03-18		19A	Mexico		Jalisco	19A	202012		EPI_ISL_455454	Human		0	no	Instituto de Diagnostico y Referencia Epidemiologicos (INDRE)	B	Older	North America	Instituto de Diagnostico y Referencia Epidemiologicos (INDRE)		Mendieta-Condado Edgar, Araiza-Rodriguez Adnan, Garces-Ayala Fabiola, , Rodriguez-Maldonado Abril, Wong-Arambula Claudia, Barrera-Badillo Gisela, Taboada Ramírez Blanca, Ramirez-Gonzalez Ernesto, Hernandez-Rivas Lucia, Lopez-Martinez Irma.		58	Male
USA/HI-H200014/2020	2020-04-16		19A	USA		Hawaii	19A	202016		EPI_ISL_752610	Human	Maui County	0	no		B	Older	North America
USA/IL-CDC-02983522-001/2020	2020-01-21		19A	USA		Illinois	19A	202004		EPI_ISL_404253	Human	Chicago		no		A	Older	North America						Female
Malaysia/6359/2020	2020-02-25		19A	Malaysia		Kuala Lumpur	19A	202009		EPI_ISL_501220	Human		0	no	Department of Medical Microbiology, University Malaya Medical Centre	B.12	Older	Asia	Department of Medical Microbiology, Faculty of Medicine, University of Malaya		Yoong Min CHONG, Jennifer Chong, I-Ching SAM, Yoke Fun CHAN, University Malaya Medical Centre COVID Team		52	Female
Japan/PG-1019/2020	2020-03-21		19A	Japan		Tokyo	19A	202012		EPI_ISL_684629	Human		-0.02	no	Tokyo Metropolitan Institute of Public Health	B.12	Older	Asia	Pathogen Genomics Center, National Institute of Infectious Diseases		Tsuyoshi Sekizuka, Kentaro Itokawa, Rina Tanaka, Masanori Hashino, Makoto Kuroda
Japan/PG-0036/2020	2020-02-29		19A	Japan		Kanto	19A	202009		EPI_ISL_479804	Human			no	Sagamihara City Public Health Research Institute	B.12	Older	Asia	Pathogen Genomics Center, National Institute of Infectious Diseases		Tsuyoshi Sekizuka, Hiroshi Nakamura, Kentaro Itokawa, Rina Tanaka, Masanori Hashino, Hajime Kamiya, Motoi Suzuki, Makoto Kuroda
Japan/OS-20-07-1/2020	2020-01-23		19A	Japan		Osaka	19A	202004		EPI_ISL_410532	Human			no	Dept. of Pathology, National Institute of Infectious Diseases	B	Older	Asia	Pathogen Genomics Center, National Institute of Infectious Diseases		Tsuyoshi Sekizuka, Harutaka Katano, Shutoku Matsuyama, Naganori Nao, Kazuya Shirato, Motoi Suzuki, Hideki Hasegawa, Takaji Wakita, Makoto Takeda, Tadaki Suzuki, Makoto Kuroda			Female
USA/CA-CDC-6/2020	2020-01-27		19A	USA		California	19A	202005		EPI_ISL_410044	Human		0.03	no		B	Older	North America						Male
USA/NE-CDC-03068140-001/2020	2020-03-07		19A	USA		Nebraska	19A	202010		EPI_ISL_424875	Human		-0.08	no		B.3	Older	North America						Male
Norway/2214/2020	2020-03-19		19A	Norway		Vestland	19A	202012		EPI_ISL_2549121	Human		-0.09	no	Foerde Hospital, Department of Microbiology	B.3	Older	Europe	Norwegian Institute of Public Health, Department of Virology		Kathrine Stene-Johansen, Kamilla Heddeland Instefjord, Hilde Elshaug, Garcia Llorente Ignacio, Jon Bråte, Engebretsen Serina Beate,Pedersen Benedikte Nevjen, Line Victoria Moen, Debech Nadia, Atiya R Ali,Marie Paulsen Madsen, Rasmus Riis Kopperud, Hilde Vollan, Karoline Bragstad, Olav Hungnes
England/BRIS-122043/2020	2020-03-21		19A	United Kingdom		England	19A	202012		EPI_ISL_440001	Human		-0.08	no	PHE South West Regional Laboratory, National Infection Service	B.3	Older	Europe	Wellcome Sanger Institute for the COVID-19 Genomics UK (COG-UK) consortium		Stephanie Hutchings, Hannah Pymont, Dr Peter Muir, Barry Vipond, Rich Hopes, Alex Alderton, Roberto Amato, Sonia Goncalves, Ewan Harrison, David K. Jackson, Ian Johnston, Dominic Kwiatkowski, Cordelia Langford, John Sillitoe on behalf of the Wellcome Sanger Institute COVID-19 Surveillance Team (http://www.sanger.ac.uk/covid-team)
HongKong/CUHK-NC9087/2020	2020-05-03		19A	Hong Kong		Hong Kong	19A	202019		EPI_ISL_3066305	Human		0	no	Department of Microbiology	B	Older	Asia	Department of Microbiology		Zigui Chen, Paul K.S. Chan		75	Female
USA/WV-QDX-1284/2020	2020-03-17		19A	USA		West Virginia	19A	202012		EPI_ISL_572053	Human		-0.01	no		B	Older	North America						Male
USA/MI-MDHHS-SC26826/2020	2020-03-14		19A	USA		Michigan	19A	202011		EPI_ISL_2959021	Human			no		B	Older	North America
USA/IL-CDC-03066051-001/2020	2020-03-01		19A	USA		Illinois	19A	202010		EPI_ISL_420790	Human			no		B	Older	North America						Male
USA/NM-UNM-00797/2020	2020-05-06		19A	USA		New Mexico	19A	202019		EPI_ISL_610261	Human		0.01	no		B	Older	North America
USA/CA-CZB-1763/2020	2020-03-15		19A	USA		California	19A	202012		EPI_ISL_476780	Human	Santa Clara County		no		B	Older	North America
Kazakhstan/KZ_Almaty/2020	2020-03-20		19A	Kazakhstan		Almaty	19A	202012		EPI_ISL_2604957	Human			no	Shared Scientific Laboratory, Research Institute for Biological Safety Problems, RIBSP	B	Older	Asia	Shared Scientific Laboratory, Research Institute for Biological Safety Problems, RIBSP		Burashev,Y.D., Orynbayev,M.B., Sultankulova,K.T., Kutumbetov,L.B.,Zakarya,K.D., Kozhabergenov,N.S. and Kerimbayev,A.A.
USA/NC-UNC-LCCC0004/2020	2020-03-26		19A	USA		North Carolina	19A	202013		EPI_ISL_877588	Human			no		B	Older	North America						Female
USA/NM-LANL-2020016419/2020	2020-04-07		19A	USA		New Mexico	19A	202015		EPI_ISL_602280	Human			no		B.1	Older	North America
USA/TX-HMH-491/2020	2020-04-05		19A	USA		Texas	19A	202015		EPI_ISL_544408	Human	Houston		no		B	Older	North America
USA/TN-VUMC-000046/2020	2020-07-27		19A	USA		Tennessee	19A	202031		EPI_ISL_3726046	Human	Williamson County		no		B	Older	North America						Female
USA/NC-UNC-LCCC0173/2020	2020-08-26		19A	USA		North Carolina	19A	202035		EPI_ISL_884293	Human			no		B	Older	North America						Female
USA/NC-UNC-LCCC0021/2020	2020-04-23		19A	USA		North Carolina	19A	202017		EPI_ISL_877604	Human			no		B	Older	North America						Male
USA/WY-UNM-00136/2020	2020-06-15		19A	USA		Wyoming	19A	202025		EPI_ISL_614256	Human			no		B	Older	North America
Indonesia/JK-EIJK-04/2020	2020-04-01	1	19A	Indonesia		Jakarta	19A	202014		EPI_ISL_437192	Human		0	no	Mitra Keluarga Kelapa Gading Hospital	B.56	Older	Asia	Eijkman Institute for Molecular Biology, Ministry of Research and Technology/National Agency for Research and Innovation		Edison Johar, Frilasita A Yudhaputri, Hidayat Trimarsanto, David H Muljono, Safarina G Malik, Khin Saw Myint, Amin Soebandrio		62	Male
USA/NC-UNC-LCCC0033/2020	2020-06-09	1	19A	USA		North Carolina	19A	202024		EPI_ISL_877616	Human		0.02	no		B	Older	North America						Female
USA/WY-WYPHL-00021/2020	2020-03-21	1	19A	USA		Wyoming	19A	202012		EPI_ISL_462914	Human		0.01	no		B	Older	North America
Senegal/SN-MBO-201771/2021	2021-01-29	3	20A	Senegal		Dakar	20A	202104		EPI_ISL_1167131	Human		0.1	no	Iressef Genomics lab	B.1	Older	Africa	L'institut de Recherche en Santé, de Surveillance Épidémiologique et de Formation (IRESSEF)		Souleymane MBOUP, Abdou PADANE, Abdoulie KANTEH ,Abdul Karim SESAY , Khadim GUEYE, Papa Alassane DIAW, Birahim Piere NDIAYE, Barada CISSE, Aminata MBOUP, Moustapha MBOW, Ndeye Coumba Toure KANE, Nafisatou LEYE, Gora LO, Ambroise AHOUIDI , Astou Gaye GAYE, Aminata DIA, Yacine DIA		43	Male
Poland/PL_P8/2020	2020-03-28	1	20A	Poland		Malopolskie	20A	202013		EPI_ISL_428931	Human		0.04	no	ViroGenetics - BSL3 Laboratory of Virology; Human Genome Variation Research Group & Genomics Centre MCB; Bioinformatics Research Group; Wojewódzka Stacja Sanitarno-Epidemiologiczna w Krakowie	B.1	Older	Europe	ViroGenetics - BSL3 Laboratory of Virology; Human Genome Variation Research Group & Genomics Centre MCB; Bioinformatics Research Group		Wojciech Branicki, Ewelina Pośpiech, Michał Kowalski, Agnieszka Starowicz, Adrianna Klajmon, Aleksandra Pisarek, Danuta Piniewska-Róg, Kamila Marszałek, Tomasz Gromowski, Katarzyna Kopera, Katarzyna Dudek, Inga Drebot, Katarzyna Guła, Magda Pachota, Aleksandra Synowiec, Marek Sanak, Jarosław Foremny, Paweł P Łabaj, Krzysztof Pyrć		62	Male
USA/ID-QDX-1106/2020	2020-03-19	1	20A	USA		Idaho	20A	202012		EPI_ISL_571837	Human		0.03	no		B.1.199	Older	North America						Female
USA/ID-QDX-1727/2020	2020-03-17	1	20A	USA		Idaho	20A	202012		EPI_ISL_604031	Human		0.03	no		B.1.199	Older	North America						Male
Guadeloupe/IPG-7321/2020	2020-03-14	1	20A	Guadeloupe		Basse-Terre	20A	202011		EPI_ISL_613421	Human		0.05	no	Institut Pasteur de la Guadeloupe	B.1	Older	North America	Institut Pasteur de la Guadeloupe		Marion Barbet, Sylvie Behillil, Méline Bizard, Angela Brisebarre, Camille Capel, Etienne Simon-Lorière, Vincent Enouf, Maud Vanpeene, Sylvie van der Werf, Stéphanie Guyomard, Sébastien Breurec, Antoine Talarmin		60	Female
DRC/3941/2020	2020-04-25	1	20A	Democratic Republic of the Congo		Kinshasa	20A	202017		EPI_ISL_471399	Human		0.05	no	Viral Respiratory Lab, National Institute for Biomedical Research (INRB)	B.1.128	Older	Africa	Pathogen Sequencing Lab, National Institute for Biomedical Research (INRB)		Placide Mbala-Kingebeni, Edith Nkwembe, Eddy Kinganda-Lusamaki, Amuri Aziza, Francisca Muyembe Mawete, Catherine Pratt, Matthias Pauthner, Josh Quick, Allison Black, James Hadfield, Trevor Bedford, Ian Goodfellow, Andrew Rambaut, Nick Loman, Kristian Andersen, Michael Wiley, Steve Ahuka-Mundeke, Jean-Jacques Muyembe Tamfum		42	Male
Canada/BC-BCCDC-8065/2020	2020-11-14	1	20A	Canada		British Columbia	20A	202046		EPI_ISL_975421	Human		0.1	no	BCCDC Public Health Laboratory	B.1.128	Older	North America	BCCDC Public Health Laboratory		Prystajecky Natalie, Linda Hoang, Dan Fornika, John Tyson, Shannon Russell, Kim Macdonald, Kimia Kamelian, Ana Pacagnella, Corrinne Ng, Loretta Janz, Robert Azana Terry Snutch, Mel Krajden
Maldives/MAV0749/2020	2020-05-09	1	20A	Maldives		Maldives	20A	202019		EPI_ISL_3275383	Human		0.05	no	Indira Gandhi Memorial Hospital	B.1	Older	Asia	Indira Gandhi Memorial Hospital		Dr. Milza Abdul Muhsin; Ms. Aminath Nazfa ; Ms. Aishath Shuhudha; Ms. Fathimath Zimna ;Mr. Ibrahim Nishan Ahmed		24	Male
Maldives/MAV04305/2020	2020-08-03	1	20A	Maldives		Maldives	20A	202032		EPI_ISL_3275389	Human		0.05	no	Indira Gandhi Memorial Hospital	B.1.582	Older	Asia	Indira Gandhi Memorial Hospital		Dr. Milza Abdul Muhsin; Ms. Aminath Nazfa ; Ms. Aishath Shuhudha; Ms. Fathimath Zimna ;Mr. Ibrahim Nishan Ahmed			Male
Maldives/MAV02981/2020	2020-07-19	1	20A	Maldives		Maldives	20A	202030		EPI_ISL_3275387	Human		0.07	no	Indira Gandhi Memorial Hospital	B.1.612	Older	Asia	Indira Gandhi Memorial Hospital		Dr. Milza Abdul Muhsin; Ms. Aminath Nazfa ; Ms. Aishath Shuhudha; Ms. Fathimath Zimna ;Mr. Ibrahim Nishan Ahmed			Male
Maldives/MAV11950/2020	2020-11-06	1	20A	Maldives		Maldives	20A	202045		EPI_ISL_3452727	Human		0.11	no	Indira Gandhi Memorial Hospital	B.1.36.21	Older	Asia	Indira Gandhi Memorial Hospital		Dr. Milza Abdul Muhsin; Ms. Aminath Nazfa ; Ms. Aishath Shuhudha; Ms. Fathimath Zimna ;Mr. Ibrahim Nishan Ahmed		42	Female
Maldives/MAV09481/2020	2020-09-16	1	20A	Maldives		Maldives	20A	202038		EPI_ISL_3275392	Human		0.11	no	Indira Gandhi Memorial Hospital	B.1.36.21	Older	Asia	Indira Gandhi Memorial Hospital		Dr. Milza Abdul Muhsin; Ms. Aminath Nazfa ; Ms. Aishath Shuhudha; Ms. Fathimath Zimna ;Mr. Ibrahim Nishan Ahmed			Female
Luxembourg/Lux1/2020	2020-02-29	1	20A	Luxembourg		Luxembourg	20A	202009		EPI_ISL_413593	Human		0.03	no	Laboratoire National de Santé	B.1	Older	Europe	Erasmus Medical Center		David Nieuwenhuijse, Bas Oude Munnink, Reina Sikkema, Claudia Schapendonk, Irina Chestakova, Anne van der Linden, Mark Pronk, Pascal Lexmond, T. Abdelrahman, G. Fournier, J. Mossong, T. Nguyen, Jeroen van Kampen, Jolanda Voermans, Corine GeurtsvanKessel, Annemiek van der Eijk, Richard Molenkamp, Marion Koopmans, on behalf of the Dutch national COVID-19 response team.
Cuba/USAFSAM-S031/2020	2020-03-24	2	20A	Cuba		Cuba	20A	202013		EPI_ISL_513313	Human		0.05	no	Public Health, United States Air Force School of Aerospace Medicine	B.1.378	Older	North America	Public Health, United States Air Force School of Aerospace Medicine		Fries,A.C., Purves,S.M., Meyer,J.R., Javorina,A.K., Connors,B.C., Macias,E.A., Lambert,A.W., Chapleau,R.R. and Starr,C.R.		63	Male
Kenya/ILRI_COVC13639/2020	2020-10-09	2	20A	Kenya		Mombasa	20A	202041		EPI_ISL_4251944	Human		0.16	no	International Livestock Research Institute	B.1.549	Older	Africa	International Livestock Research Institute		Samuel O. Oyola, Gilbert Kibet, Daniel Ouso, Shebbar Osiany, Edward Kiritu, Paul Dobi, Collins Muli, Patrick Amoth, Vishvanath Nene, Sonal P. Henson, Edward O. Abworo		79	Female
USA/IN-Lilly-IPB0173-05bc05/2020	2020-03-24	1	20A	USA		Indiana	20A	202013		EPI_ISL_911406	Human	Indianapolis	0.05	no		B.1	Older	North America						Female
Mexico/ZAC_LANGEBIO_IMSS_0712/2021	2021-05-01	6	20A	Mexico	0	Zacatecas	20A	202117		EPI_ISL_5200522	Human		0.41	no	Unidad de Investigacion Biomedica de Zacatecas (UIBZ)	B.1.634	Older	North America	Unidad de Genomica Avanzada		Consorcio Mexicano de Vigilancia Genomica (CoViGen-Mex). Authors (in alphabetical order): Julio Elias Alvarado-Yaah, Carlos F. Arias, Santiago Avila-Rios, Victor Hugo Borja-Aburto, Celia Boukadida, Juan Bautista Chale-Dzul , Jose Antonio Enciso-Moreno, Gloria Elena Espinoza-Ayala, Fernando Fontove-Herrera, Concepcion Grajales-Muniz, Ricardo Grande, Alfredo Herrera-Estrella, Carla Ivon Herrera-Naj…		26	Male	0.25
Belize/8339049/2021	2021-05-07	8	20A	Belize	0	Belize	20A	202118		EPI_ISL_5456825	Human		0.56	no	CML/Belize	B.1.631	Older	North America	Genomics and Proteomics Departament, Gorgas Memorial Institute For Health Studies		Gerhaldine Morazan, Juvencio Chan, Aldo Sosa, Leyda Abrego, Marlene Castillo, Melissa Gaitan, Oris Chavarria, Jessica Gondola, Ambar Moreno, Claudia Gonzalez V, Alexander A Martinez		83	Female	0.25
Honduras/8204/2021	2021-04-23	7	20A	Honduras	0	Copán	20A	202116		EPI_ISL_2650538	Human		0.56	no	Laboratorio Nacional de Vigilancia de la Salud – Sección de Virologia	B.1.631	Older	North America	Genomics and Proteomics Departament, Gorgas Memorial Institute For Health Studies		Hilda Chinchilla, Mitzi Castro, Sofia Carolina Alvarado, Claudia Díaz, Sandra Paola Paz, Leyda Abrego, Marlene Castillo, Oris Chavarria, Jessica Gondola, Ambar Moreno, Claudia Gonzalez, Alexander Martinez		8
Cameroon/C090/2020	2020-05-12	1	20A	Cameroon		Yaoundé	20A	202020		EPI_ISL_9579949	Human		0.03	no	CREMER (Centre de Recherches sur les Maladies Emergentes et Re-emergentes)	B.1	Older	Africa	CREMER (Centre de Recherches sur les Maladies Emergentes et Re-emergentes)		Celestin Godwe, Martin Maidadi Foudi, Dowbiss Meta Djomsi, Marie Amougou,Nicolas Fernandez Nunez, Eitel Mpoudi Ngole, Ahidjo Ayouba, Marcel Tongo, Martine Peeters, Eric Delaporte		32	Male
Haiti/33970/2020	2020-03-22	1	20A	Haiti		Haiti	20A	202013		EPI_ISL_2157560	Human		0.03	no	Laboratoire National de Santé Publique – LNSP (HAITI - LNSP)	B.1.220	Older	North America	Laboratory of Respiratory Viruses and Measles, Oswaldo Cruz Institute, FIOCRUZ		Paola Resende, Patrick Delly, Jaques Boncy, Ito Journel, Luciana Appolinario, Fernando Motta, Anna Carolina Paixao, Ana Carolina Mendonca, Alice Sampaio Rocha, Taina Venas, Elisa Cavalcante Pereira, Renata Serrano Lopes, Marilda Siqueira on behalf of the Fiocruz COVID-19 Genomic Surveillance Network		30
DRC/KN-0054/2020	2020-03-17	1	20A	Democratic Republic of the Congo		Kinshasa	20A	202012		EPI_ISL_417437	Human		0.03	no	Viral Respiratory Lab, National Institute for Biomedical Research (INRB)	B.1.178	Older	Africa	Pathogen Sequencing Lab, National Institute for Biomedical Research (INRB)		Placide Mbala-Kingebeni, Edith Nkwembe, Eddy Kinganda-Lusamaki, Amuri Aziza, Catherine Pratt, Matthias Pauthner, Josh Quick, Allison Black, James Hadfield, Trevor Bedford, Ian Goodfellow, Nick Loman, Kristian Andersen, Michael Wiley, Steve Ahuka-Mundeke, Jean-Jacques Muyembe Tamfum		31	Female
India/MH-ICMR-C3149/2020	2020-03-29	1	20A	India		Maharashtra	20A	202014		EPI_ISL_1055785	Human		0.03	no	Virus Research and Diagnostic Laboratory, Medical College Level, Kasturba Hospital for Infectious Diseases	B.1.210	Older	Asia	National Institute of Virology-Microbial Containment Complex, Indian Council of Medical Research		Pragya D. Yadav, Jayanti Shastri		23	Male
India/UT-AR18/2020	2020-05-23	1	20A	India		Uttarakhand	20A	202021		EPI_ISL_508165	Human	Uttarkashi	0.07	no	All india institute of Medical Sciences Rishikesh	B.1.210	Older	Asia	National Institute of Biomedical Genomics		Arindam Maitra, Deepjyoti Kalita, Amit Mangla, Ravi Kant, Saumitra Das		28	Male
Suriname/SR-42/2020	2020-06-26	2	20A	Suriname		Suriname	20A	202026		EPI_ISL_517653	Human		0.03	no	Academic Hospital Paramaribo	B.1.219	Older	South America	Erasmus Medical Center		Bas Oude Munnink, Dion Gajadin, Ed Ijzerman, Emmanuelle Munger, Gary Gummels, Ingrid Krishnadath, Lycke Woittiez, Marion Koopmans, Mireille Van de Veer, Princes Wongsowidjojo, Radjesh Ori, Rohma Banwari, Stephen Vreden
Suriname/SR-05/2020	2020-05-07	2	20A	Suriname		Suriname	20A	202019		EPI_ISL_517616	Human		0.08	no	Academic Hospital Paramaribo	B.1.219	Older	South America	Erasmus Medical Center		Bas Oude Munnink, Dion Gajadin, Ed Ijzerman, Emmanuelle Munger, Gary Gummels, Ingrid Krishnadath, Lycke Woittiez, Marion Koopmans, Mireille Van de Veer, Princes Wongsowidjojo, Radjesh Ori, Rohma Banwari, Stephen Vreden
Cameroon/Douala-20V-3050/2020	2020-03-26	1	20A	Cameroon		Douala	20A	202013		EPI_ISL_1001052	Human		0.03	no	Centre Pasteur du Cameroun	B.1.147	Older	Africa	Institut Pasteur de Dakar		Njouom Richard		32	Female
Belize/BZ-CML-TCMC-BZ001-0820/2020	2020-08-12	1	20A	Belize		Belize	20A	202033		EPI_ISL_1822739	Human		0.04	no	Central Medical Laboratory	B.1.147	Older	North America	Texas Children's Microbiome Center		Ruth Ann Luna, Jennifer K. Spinler, Miguel Saldana, Sarah M. Gunter, Shannon E. Ronca, Adrianna Maliga, Kristy O. Murray, Gerhaldine Morazan, Melissa Diaz-Musa, Francis Morey, Russell I Manzanero		40	Male
Belize/CML-35/2021	2021-02-01	2	20A	Belize		Corozal	20A	202105		EPI_ISL_4296343	Human		0.03	no	Central Medical Laboratory	B.1.147	Older	North America	Baylor College of Medicine		Alexander Kneubehl, Sarah Gunter, Shannon Ronca, Allison Lino, Adrianna Maliga, Sarah Strobel, Russell Manzanero, Gerhaldine Morazan, Kristy Murray		52	Male
Belize/CML-38/2021	2021-02-04	2	20A	Belize		Belize	20A	202105		EPI_ISL_4296346	Human		0.04	no	Central Medical Laboratory	B.1.147	Older	North America	Baylor College of Medicine		Alexander Kneubehl, Sarah Gunter, Shannon Ronca, Allison Lino, Adrianna Maliga, Sarah Strobel, Russell Manzanero, Gerhaldine Morazan, Kristy Murray		16	Female
Belize/CML-43/2021	2021-02-08	2	20A	Belize		Belize	20A	202106		EPI_ISL_4296351	Human		0.04	no	Central Medical Laboratory	B.1.147	Older	North America	Baylor College of Medicine		Alexander Kneubehl, Sarah Gunter, Shannon Ronca, Allison Lino, Adrianna Maliga, Sarah Strobel, Russell Manzanero, Gerhaldine Morazan, Kristy Murray		51	Female
Kenya/NIC_228/2020	2020-03-22	1	20A	Kenya		Kenya	20A	202013		EPI_ISL_457835	Human		0.03	no	National Public Health Laboratory	B.1	Older	Africa	KEMRI-Wellcome Trust Research Programme/KEMRI-CGMR-C Kilifi		Githinji G. et al 2020			Male
DRC/16143/2020	2020-06-01	1	20A	Democratic Republic of the Congo		Kinshasa	20A	202023		EPI_ISL_591084	Human		0.07	no	Viral Respiratory Lab, National Institute for Biomedical Research (INRB)	B.1.214	Older	Africa	Pathogen Sequencing Lab, National Institute for Biomedical Research (INRB)		Placide Mbala-Kingebeni, Edith Nkwembe, Eddy Kinganda-Lusamaki, Amuri Aziza, Francisca Muyembe Mawete, Emmanuel Lokilo Lofiko, Jean Claude Makangara, Catherine Pratt, Matthias Pauthner, Josh Quick, Allison Black, James Hadfield, Trevor Bedford, Ian Goodfellow, Andrew Rambaut, Nick Loman, Kristian Andersen, Michael Wiley, Steve Ahuka-Mundeke, Jean-Jacques Muyembe Tamfum		35	Male
Norway/4886/2020	2020-10-23	2	20A	Norway		Nordland	20A	202043		EPI_ISL_668419	Human		0.08	no	Nordland Hospital - Bodo, Laboratory Department, Molecular Biology Unit	B.1.221	Older	Europe	Norwegian Institute of Public Health, Department of Virology		Kathrine Stene-Johansen, Kamilla Heddeland Instefjord, Hilde Elshaug, Marie Paulsen Madsen, Rasmus Riis Kopperud, Hilde Vollan, Karoline Bragstad, Olav Hungnes
Guinea/GUI0015/2020	2020-09-28	2	20A	Guinea		Conakry	20A	202040		EPI_ISL_4274021	Human		0.08	no	Service des Maladies Infectieuses	B.1	Older	Africa	Northwestern University - Center for Pathogen Genomics and Microbial Evolution		Ramon Lorenzo-Redondo, Mamoudou Maiga, Mamadou S. Sow, Lacy M. Simons, Judd F. Hultquist, Egon A. Ozer
Cameroon/CV435/2020	2020-11-19	2	20A	Cameroon		Yaoundé	20A	202047		EPI_ISL_845562	Human		0.04	no	National Public Health Laboratory, Cameroon	B.1	Older	Africa	African Centre of Excellence for Genomics of Infectious Diseases (ACEGID), Redeemer's University		Oluniyi P.E. et al		40	Female
DRC/11411/2020	2020-05-25	1	20A	Democratic Republic of the Congo		Kinshasa	20A	202022		EPI_ISL_527561	Human		0.03	no	Viral Respiratory Lab, National Institute for Biomedical Research (INRB)	B.1.149	Older	Africa	Pathogen Sequencing Lab, National Institute for Biomedical Research (INRB)		Placide Mbala-Kingebeni, Edith Nkwembe, Eddy Kinganda-Lusamaki, Amuri Aziza, Francisca Muyembe Mawete, Emmanuel Lokilo Lofiko, Catherine Pratt, Matthias Pauthner, Josh Quick, Allison Black, James Hadfield, Trevor Bedford, Ian Goodfellow, Andrew Rambaut, Nick Loman, Kristian Andersen, Michael Wiley, Steve Ahuka-Mundeke, Jean-Jacques Muyembe Tamfum		38	Male
USA/DE-DHSS-F952774/2020	2020-04-02	1	20A	USA		Delaware	20A	202014		EPI_ISL_593976	Human	Sussex County	0.03	no		B.1	Older	North America
Belgium/UGent-102/2020	2020-03-18	1	20A	Belgium		Gent	20A	202012		EPI_ISL_475062	Human		0.03	no	Lab voor klinische biologie	B.1	Older	Europe	Onderzoeksgroep Virologie		Laurens Lambrechts, Nick Vereecke, Marthe Pauwels, Bruno Verhasselt, Linos Vandekerckhove, Hans Nauwynck, Sebastiaan Theuns
Denmark/SSI-02/2020	2020-02-28	1	20A	Denmark		Hovedstaden	20A	202009		EPI_ISL_416143	Human	Copenhagen	0.03	no	Department of Virus and Microbiological Special diagnostics, Statens Serum Institut, Copenhagen, Denmark.	B.1	Older	Europe	ViFU		Morten Rasmussen, Maiken Worsoe Rosenstierne , Anders Fomsgaard		54	Male
USA/ID-UW-2127/2020	2020-03-21	1	20A	USA		Idaho	20A	202012		EPI_ISL_426057	Human		0.03	no		B.1	Older	North America
Canada/BC-BCCDC-165401/2020	2020-04-08	1	20A	Canada		British Columbia	20A	202015		EPI_ISL_4419417	Human		0.02	no	British Columbia Centre For Disease Control	B.1	Older	North America	BCCDC Public Health Laboratory		Prystajecky Natalie, Linda Hoang, Dan Fornika, John Tyson, Shannon Russell, Kim Macdonald, Kimia Kamelian, Ana Pacagnella, Corrinne Ng, Loretta Janz, Robert Azana, Mel Krajden
Greece/127_HPI/2020	2020-02-29	1	20A	Greece		Athens	20A	202009		EPI_ISL_430469	Human		0.03	no	Hellenic Pasteur Institute, Public Health Laboratories	B.1	Older	Europe	Hellenic Pasteur Institute, Public Health Laboratories, Unit of Bioinformatics and Applied Genomics		Vasiliki Pogka, Timokratis Karamitros, Athanasios Kossyvakis, Antonios Kalliaropoulos, Horefti Elina, Evangelidou Maria, Androniki Voulgari-Kokota, Aspasia Kontou, Andreas Mentis		62	Male
France/ARA-SC005/2020	2020-02-29	1	20A	France		Auvergne-Rhône-Alpes	20A	202009		EPI_ISL_629085	Human	Saint-Julien-en-Genevois	0.03	no	Laboratoire du Centre Hospitalier Annecy Genevois	B.1	Older	Europe	CNR Virus des Infections Respiratoires - France SUD		Antonin Bal, Gregory Destras, Gwendolyne Burfin, Hadrien Règue, Quentin Semanas, Martine Valette, Bruno Lina, Hélène Petitprez, Bruno Chanzy, Laurence Josset		50	Female
Tunisia/2909/2020	2020-03-02	1	20A	Tunisia		Gafsa	20A	202010		EPI_ISL_707791	Human		0.03	no	1-Laboratory of Microbiology, National Reference Lab, Charles Nicolle Hospital; 2-University of Tunis ElManar, Faculty of Medicine of Tunis, LR99ES09, Tunis, Tunisia	B.1	Older	Africa	1-Clinical and Experimental Pharmacology Lab, LR16SP02, National Center of Pharmacovigilance, University of Tunis El Manar, Tunis, Tunisia. 2-Neurodegenerative diseases and psychiatric troubles, LR18SP03, Razi Hospital, University of Tunis El Manar, Tunis, Tunisia. 3- Ministry of Health, National Observatory of New and Emerging Diseases, 1006, Tunis, Tunisia		Ilhem Boutiba-Ben Boubaker, Sameh Trabelsi, Nissaf Ben Alaya, Maher Kharrat, Alia Ben Kahla, Jalila Ben Khelil, Salma Abid, Sana Ferjani, Mouna Ben Sassi, Mouna Safer, Awatef El MOussi, Habiba Ben Romdhane, Souissi Amira, Ines Mdini, Hanen El Jebari, Asma Ferjani, Gaies Emna, Riadh Daghfous, Riadh Gouider.		60	Male
CostaRica/INC-0052/2020	2020-03-21	1	20A	Costa Rica		Puntarenas	20A	202012		EPI_ISL_512658	Human	Garabito	0.03	no	Area De Salud Orotina-San Mateo [Orotina/Alajuela]	B.1	Older	North America	Inciensa, Instituto Costarricense de Investigación y Enseñanza en Nutrición y Salud		Francisco Duarte, Hebleen Porras, Claudio Soto-Garita, Estela Cordero, Adriana Godinez & Melany Calderon		35	Male
USA/DC-DFS-PHL-0005/2020	2020-03-08	1	20A	USA		District of Columbia	20A	202011		EPI_ISL_804849	Human		0.03	no		B.1	Older	North America						Male
USA/IN-Lilly-IPB0170-15bc11/2020	2020-04-06	1	20A	USA		Indiana	20A	202015		EPI_ISL_437456	Human	Marion County	0.06	no		B.1	Older	North America						Female
Kenya/C76861/2020	2020-12-10	4	20A	Kenya		Taita Taveta	20A	202050		EPI_ISL_7748258	Human		0.09	no	KEMRI-Wellcome Trust Research Programme,Kilifi	B.1	Older	Africa	KEMRI-Wellcome Trust Research Programme,Kilifi		Githinji G.,Ochola I, Agoti C.,Mohamed K.S.,de Laurent Z.,Mburu M.W.,Morobe J.,Lambisia A.,Makori T.,Ongera E., Ndwiga L., D.J.Nokes		39	Female
CaboVerde/Praia_30215/2020	2020-10-04	2	20A	Cabo Verde		Nossa Senhora da Graça	20A	202041		EPI_ISL_1711641	Human	Praia	0.03	no	Virology Laboratory of Praia	B.1	Older	Africa	Institut Pasteur de Dakar		Sanders Kevin, Diagne Moussa Moïse, Dia Ndongo, Diallo Amadou, Sankhe Safietou, Diop Mamadou, Ndiaye Ndack, Loucoubar Cheikh, Faye Ousmane, da Luz Lima Mendonça Maria, Sall Amadou Alpha		38	Male
Niger/OIM-543/21	2021-06-01	10	20A	Niger	0	Niamey	20A	202122		EPI_ISL_6101920	Human		0.41	no	Centre de Recherche Médicale et Sanitaire (CERMES)	B.1.620	Older	Africa	Institut Pasteur de Dakar		Lagare Adamou, Diagne Moussa Moïse, Diallo Amadou, Dia Ndongo, Sankhe Safietou, Ndiaye Ndack, Loucoubar Cheikh, Faye Ousmane, Sall Amadou Alpha		39	Male	5.02
Cameroon/Yaounde-21V-07104/2021	2021-02-10	10	20A	Cameroon		Yaoundé	20A	202106		EPI_ISL_1790123	Human		0.43	no	Centre Pasteur du Cameroun	B.1.620	Older	Africa	Institut Pasteur de Dakar		Njouom Richard, Diagne Moussa Moïse, Dia Ndongo, Diallo Amadou, Sankhe Safietou, Diop Mamadou, Ndiaye Ndack, Loucoubar Cheikh, Carniel Elisabeth, Faye Ousmane, Sall Amadou Alpha		58	Male
CentralAfricanRepublic/235/2021	2021-03-31	11	20A	Central African Republic		Bayanga	20A	202113		EPI_ISL_2365410	Human		0.45	no	WWF Bayanga field laboratory	B.1.620	Older	Africa	Robert Koch Institute		S. Calvignac-Spencer, T. Fuh-Neba, F. H. Leendertz, F. S. Niatou-Singa, T. B. Tombolomako, M. Ulrich, U. Vickos
Congo/RC-137/2021	2021-06-01	10	20A	Republic of the Congo	0	Brazzaville	20A	202122		EPI_ISL_7120473	Human		0.42	no	Molecular Lab, National Laboratory of Public Health	B.1.620	Older	Africa	Pathogen Sequencing Lab, National Institute for Biomedical Research (INRB)		Fabien Rock Niama, Placide Mbala-Kingebeni, Edith Nkwembe, Missamou Mayengue Pembe, Brunel M Angounda, Eddy Kinganda-Lusamaki, Amuri Aziza, Francisca Muyembe Mawete, Emmanuel Lokilo Lofiko, Jean Claude Makangara, Vishnou AMPIRI, Raphaël Lumembe, Gabriel Kabamba, Catherine Pratt, Michael Wiley, Steve Ahuka-Mundeke, Jean-Jacques Muyembe Tamfum		44	Male	5.02
Serbia/Belgrade-40N60501/2021	2021-01-05	2	20E (EU1)	Serbia		Belgrade	20E (EU1)	202101		EPI_ISL_3163935	Human		0.07	no	Laboratory Batajnica	B.1.177	Older	Europe	Institute of microbiology and Immunology, Faculty of Medicine, University of Belgrade		Knezevic,A., Jankovic,M., Vidanovic,D., Milicevic,O., Tesovic,B., Lazarevic I., Miljanovic D., Banko A., Cupic M., Sekler,M., Jovanovic,T.		77	Female
Romania/B-90112/2020	2020-12-08	2	20E (EU1)	Romania		Bucharest	20E (EU1)	202050		EPI_ISL_1279967	Human		0.08	no	National Institute of Infectious Diseases-Prof. Dr. Matei Bals Molecular Diagnostics Laboratory	B.1.177	Older	Europe	National Institute of Infectious Diseases-Prof. Dr. Matei Bals Molecular Diagnostics Laboratory		Leontina Banica, Marius Surleac, Corina Casangiu, Petre Milu, Andreea Tudor, Simona Paraschiv, Dan Otelea		28	Female
Italy/LAZ-INMI-84/2020	2020-08-20	5	20E (EU1)	Italy		Lazio	20E (EU1)	202034		EPI_ISL_609992	Human		0.1	no	INMI Lazzaro Spallanzani IRCCS	B.1.177	Older	Europe	INMI Lazzaro Spallanzani IRCCS		F Messina, E Giombini, M Rueca, B Bartolini, C.E.M Gruber, MR Capobianchi, A Di Caro		29	Female
Italy/CAM-AMES_22_95/2021	2021-02-25	3	20E (EU1)	Italy		Campania	20E (EU1)	202108		EPI_ISL_1166533	Human	Naples	0.1	no	ASL Napoli 1 Centro	B.1.177	Older	Europe	AMES Centro Polidiagnostico Strumentale S.r.l.		Giovanni Savarese, Raffaella Ruggiero, Eloisa Evangelista, Antonella Di Carlo, Luisa Circelli, Luigi D'Amore, Nadia Petrillo, Monica Ianniello, Roberto Sirica,Maurizio D'Amora, Antonio Fico		69	Male
Tunisia/19695/2020	2020-07-12	2	20E (EU1)	Tunisia		Ben Arous	20E (EU1)	202029		EPI_ISL_733500	Human		0.09	no	1-Laboratory of Microbiology, National Reference Lab, Charles Nicolle Hospital; 2-University of Tunis ElManar, Faculty of Medicine of Tunis, LR99ES09, Tunis, Tunisia	B.1.177	Older	Africa	1-Clinical and Experimental Pharmacology Lab, LR16SP02, National Center of Pharmacovigilance, University of Tunis El Manar, Tunis, Tunisia. 2-Neurodegenerative diseases and psychiatric troubles, LR18SP03, Razi Hospital, University of Tunis El Manar, Tunis, Tunisia. 3- Ministry of Health, National Observatory of New and Emerging Diseases, 1006, Tunis, Tunisia		Ilhem Boutiba-Ben Boubaker, Sameh Trabelsi, Nissaf Ben Alaya, Maher Kharrat, Alia Ben Kahla, Jalila Ben Khelil, Salma Abid, Sana Ferjani, Mouna Ben Sassi, Mouna Safer, Guedi Ali Barreh, Habiba Ben Romdhane, Souissi Amira, Sarra Chamman, Hanen El Jebari, Asma Ferjani, Gaies Emna, Riadh Daghfous, Riadh Gouider.		49	Female
Sweden/RVFOI21-01046/2020	2020-11-09	2	20E (EU1)	Sweden		Vasterbotten	20E (EU1)	202046		EPI_ISL_2099904	Human		0.07	no	Klinisk mikrobiologi, Region Västerbotten	B.1.177	Older	Europe	CBRN Defence and Security, Swedish Defence Research Agency		Andreas Sjödin, Linda Karlsson, Emelie Näslund Salomonsson, Jonas Näslund, Stina Bäckman, Malin Granberg, Ingrid Dacklin, Anna-Lena Johansson, Kerstin Myrtennäs, David Sundell, Caroline Öhrman, Mats Forsman, Annika Allard, Annika Osterman		7	Female
UnitedArabEmirates/3716/2020	2020-10-19	3	20E (EU1)	United Arab Emirates		Abu Dhabi	20E (EU1)	202043		EPI_ISL_859820	Human		0.07	no	BTC, Khalifa University	B.1.177	Older	Asia	BTC, Khalifa University		Al Safar et al		33	Female
Austria/CeMM3665/2021	2021-01-29	2	20E (EU1)	Austria		Tyrol	20E (EU1)	202104		EPI_ISL_2382018	Human	Kitzbühel	0.07	no	HG Pharma GmbH	B.1.177.38	Older	Europe	Bergthaler laboratory, CeMM Research Center for Molecular Medicine of the Austrian Academy of Sciences		Lukas Endler, Anna Schedl, Fabian Amman, Petr Triska, Thomas Penz, Benedikt Agerer, Maelle Le Moing, Michael Schuster, Bekir Erguner, Jan Laine, Martin Senekowitsch, Christoph Bock, Andreas Bergthaler		31	Female
Bermuda/205081292/2020	2020-10-31	2	20E (EU1)	Bermuda		Bermuda	20E (EU1)	202044		EPI_ISL_780404	Human		0.07	no	Bermuda Government Molecular Diagnostics Laboratory (MDL)	B.1.177	Older	North America	Respiratory Virus Unit, National Infection Service, Public Health England		PHE Covid Sequencing Team, Dr Carika Weldon (Bermuda), Dr Ayoola Oyinloye (Bermuda)		48	Male
Spain/VC-VAHNSI-GIHSN-02_0235/2021	2021-01-13	3	20E (EU1)	Spain		Comunitat Valenciana	20E (EU1)	202102		EPI_ISL_4442632	Human	Castellón de la Plana	0.03	no	Servicio de Microbiología. Hospital General Universitario de Castellón	B.1.177	Older	Europe	Virology Laboratory, FISABIO - Public Health, Generalitat Valenciana		Rosario Moreno Muñoz, María Dolores Tirado Balaguer, Laura Cano, Beatriz Mengual-Chuliá, Nuria Jiménez-Hernández, Sandra García-Esteban, Alessandra Franze, Javier Díez-Domingo, F. Xavier López-Labrador		61	Male
Netherlands/GE-RIVM-12015/2021	2021-01-25	3	20E (EU1)	Netherlands		Gelderland	20E (EU1)	202104		EPI_ISL_1013885	Human		0.08	no	Dutch COVID-19 response team	B.1.177.73	Older	Europe	National Institute for Public Health and the Environment (RIVM)		Adam Meijer, Harry Vennema, Dirk Eggink, Jeroen Cremer, Sharon van den Brink, Bas van der Veer, AnneMarie van den Brandt, Florian Zwagemaker, Dennis Schmitz, Chantal Reusken, on behalf of the national COVID-19 response team		29
Netherlands/UT-RIVM-20176/2020	2020-11-30	2	20E (EU1)	Netherlands		Utrecht	20E (EU1)	202049		EPI_ISL_723337	Human		0.07	no	Dutch COVID-19 response team	B.1.177.73	Older	Europe	National Institute for Public Health and the Environment (RIVM)		Adam Meijer, Harry Vennema, Jeroen Cremer, Sharon van den Brink, Bas van der Veer, AnneMarie van den Brandt, Florian Zwagemaker, Dennis Schmitz, Chantal Reusken, on behalf of the national COVID-19 response team		24
Sweden/20-23689/2020	2020-10-12	2	20E (EU1)	Sweden		Sweden	20E (EU1)	202042		EPI_ISL_648187	Human		0.04	no	The Public Health Agency of Sweden	B.1.177.81	Older	Europe	The Public Health Agency of Sweden		Anna-Malin Linde, Maria Lind Karlberg, Mattias Haukland, Reza Advani, Olov Svartstrom, Oskar Karlsson Lindsjo, Sandra Broddesson, Petra Edquist, Mia Brytting, Anna Risberg, Karin Tegmark-Wisell		59	Female
Latvia/994/2020	2020-10-02	2	20E (EU1)	Latvia		Latvia	20E (EU1)	202040		EPI_ISL_1312505	Human		0.07	no	LIC	B.1.177	Older	Europe	Latvian Biomedical Research and Study Centre		Janis Pjalkovskis, Nikita Zrelovs, Monta Ustinova, Ivars Silamikelis, Liga Birzniece, Kaspars Megnis, Una Krumina, Guntars Zarins, Vita Rovite, Lauma Freimane, Laila Silamikele, Laura Ansone, Davids Fridmanis, Reinis Zeltmatis, Diana Dusacka, Jurijs Perevoscikovs, Uga Dumpis, Janis Klovins
Spain/MD-IBV-99012486/2020	2020-11-24	3	20E (EU1)	Spain		Madrid	20E (EU1)	202048		EPI_ISL_780030	Human	Madrid ES	0.11	no	Hospital General Universitario Gregorio Marañón	B.1.177	Older	Europe	SeqCOVID-SPAIN consortium/IBV(CSIC)		Darío García de Viedma, Laura Pérez-Lago, Marta Herranz, Jon Sicilia, Julia Suárez, Pilar Catalán, Patricia Muñoz and SeqCOVID-SPAIN consortium		84	Male
Spain/MD-IBV-99014285/2020	2020-12-05	2	20E (EU1)	Spain		Madrid	20E (EU1)	202049		EPI_ISL_861794	Human	Madrid ES	0.08	no	Hospital General Universitario Gregorio Marañón	B.1.177	Older	Europe	SeqCOVID-SPAIN consortium/IBV(CSIC)		Darío García de Viedma, Laura Pérez-Lago, Pedro J Sola-Campoy, Sergio Buenestado-Serrano, Marta Herranz, Victor Manuel de la Cueva, Julia Suárez, Pilar Catalán, Patricia Muñoz and SeqCOVID-SPAIN consortium		36	Female
SolomonIslands/SOL004/2020	2020-10-30	3	20E (EU1)	Solomon Islands		Solomon Islands	20E (EU1)	202044		EPI_ISL_4771882	Human		0.09	no	National Referral Hospital Molecular Laboratory	B.1.177.57	Older	Oceania	Microbiological Diagnostic Unit - Public Health Laboratory (MDU-PHL)		Jilini, G., Solomon, J., Darcy, A. W., Seemann, T., Horan, K., Sherry, N.L.
Greece/106021/2021	2021-01-26	3	20E (EU1)	Greece		Attica	20E (EU1)	202104		EPI_ISL_1420763	Human		0.06	no	Biomedical Research Foundation of the Academy of Athens (BRFAA)	B.1.177	Older	Europe	Greek Genome Center, Biomedical Research Foundation of the Academy of Athens (BRFAA)		Emmanouil Athanasiadis, Ioannis Vatsellas, Theodoros Loupis, Katerina Zoi, Dimitrios Thanos
BosniaandHerzegovina/KCUS27634/2021	2021-03-07	3	20E (EU1)	Bosnia and Herzegovina		Bihac	20E (EU1)	202110		EPI_ISL_1300647	Human		0.09	no	Clinical Center, University of Sarajevo; Unit for Clinical Microbiology	B.1.177.86	Older	Europe	Clinical Center, University of Sarajevo; Unit for Clinical Microbiology		Irma Salimović-Bešić, Amela Dedeić-Ljubović, Edina Zahirović, Suzana Arapčić, Sebija Izetbegović, Sandra Vegar-Zubović, Maja Kuzmanovska, Golubinka Boshevska		68	Male
Lithuania/T_1740/2020	2020-11-23	3	20E (EU1)	Lithuania		Utena Apskritis	20E (EU1)	202048		EPI_ISL_904949	Human	Molėtų rajono savivaldybės	0.09	no	Vilnius University Hospital Santaros Klinikos, Vilnius University	B.1.177.60	Older	Europe	Institute of Biotechnology, Life Sciences Center, Vilnius University		Emilija Vasiliunaite, Milda Norkiene, Albertas Timinskas, Alma Gedvilaite, Aurelija Zvirbliene, Daniel Naumovas, Laimonas Griskevicius		57	Male
Lithuania/ID6415/2021	2021-01-02	3	20E (EU1)	Lithuania		Vilniaus Apskritis	20E (EU1)	202053		EPI_ISL_1005263	Human		0.1	no	Vilnius university hospital Santaros Klinikos, Center of Laboratory Medicine	B.1.177.60	Older	Europe	Vilnius university hospital Santaros Klinikos, Center of Laboratory Medicine		Gytis Dudas, Ingrida Olendraite, Justinas Slikas, Daniel Naumovas, Rimvydas Norvilas, Dovile Ezerskyte, Laimonas Griskevicius		87	Female
Denmark/DCGC-24782/2020	2020-12-28	3	20E (EU1)	Denmark		Sjaelland	20E (EU1)	202053		EPI_ISL_795731	Human		0.11	no	Department of Virus and Microbiological Special Diagnostics, Statens Serum Institut, Copenhagen, Denmark	B.1.177.60	Older	Europe	Albertsen Lab, Department of Chemistry and Bioscience, Aalborg University, Denmark		Danish Covid-19 Genome Consortium
Latvia/613/2021	2021-01-27	3	20E (EU1)	Latvia		Latvia	20E (EU1)	202104		EPI_ISL_1219427	Human		0.11	no	BIOR	B.1.177.60	Older	Europe	Latvian Biomedical Research and Study Centre		Janis Pjalkovskis, Nikita Zrelovs, Monta Ustinova, Ivars Silamikelis, Liga Birzniece, Kaspars Megnis, Una Krumina, Guntars Zarins, Vita Rovite, Lauma Freimane, Laila Silamikele, Laura Ansone, Davids Fridmanis, Irena Meistere, Daina Pule, Jurijs Perevoscikovs, Uga Dumpis, Janis Klovins
Latvia/2103045515/2021	2021-03-10	3	20E (EU1)	Latvia		Latvia	20E (EU1)	202110		EPI_ISL_1590915	Human		0.11	no	Centrālā Laboratorija; Eurofins Genomics Europe Sequencing GmbH	U.3	Older	Europe	Riga East University Hospital-National Microbiology Reference Laboratory; Eurofins Genomics Europe Sequencing GmbH		Ģirts Šķenders,Reinis Vangravs,Arzu Algulieva,Reinis Zeltmatis,Dārta Pūpola,Ilva Pole,Diāna Dusacka,Sergejs Nikisins,Stella Lapiņa,Jana Osīte
USA/KS-CDC-03073005-001/2020	2020-03-10	1	20A	USA		Kansas	20A	202011		EPI_ISL_452114	Human		0.03	no		B.1	Older	North America
USA/IA-CDC-3873616-001/2020	2020-03-11	1	20A	USA		Iowa	20A	202011		EPI_ISL_648001	Human		0.03	no		B.1	Older	North America						Male
USA/ID-IBL-619332/2020	2020-05-15	1	20A	USA		Idaho	20A	202020		EPI_ISL_3064192	Human		0.03	no		B.1.384	Older	North America
USA/ID-IBL-619423/2020	2020-05-15	1	20A	USA		Idaho	20A	202020		EPI_ISL_3064229	Human		0.03	no		B.1.384	Older	North America
USA/ID-IBL-619390/2020	2020-05-15	1	20A	USA		Idaho	20A	202020		EPI_ISL_3064193	Human		0.03	no		B.1.384	Older	North America
USA/ID-IBL-619437/2020	2020-05-15	1	20A	USA		Idaho	20A	202020		EPI_ISL_3064230	Human		0.03	no		B.1.384	Older	North America
Panama/341001/2020	2020-04-14	1	20A	Panama		Colon Province	20A	202016		EPI_ISL_496908	Human		0.03	no	Gorgas Memorial Laboratory of Health Studies	B.1	Older	North America	Gorgas Memorial Laboratory of Health Studies		Danilo Franco, Claudia Gonzalez Sandra Lopez-Verges, Alexander A Martinez		46	Male
Panama/331580/2020	2020-03-19	1	20A	Panama		Chiriqui	20A	202012		EPI_ISL_496688	Human		0.03	no	Gorgas Memorial Laboratory of Health Studies	B.1	Older	North America	Gorgas Memorial Laboratory of Health Studies		Danilo Franco, Claudia Gonzalez Sandra Lopez-Verges, Alexander A Martinez		46	Male
CostaRica/INC-0080/2020	2020-07-05	1	20A	Costa Rica		Limon	20A	202028		EPI_ISL_527748	Human	Siquirres	0.03	no	Area De Salud Corredores	B.1.203	Older	North America	Inciensa, Instituto Costarricense de Investigación y Enseñanza en Nutrición y Salud		Francisco Duarte, Hebleen Porras, Claudio Soto-Garita, Estela Cordero, Adriana Godinez & Melany Calderon		25	Female
Panama/GMI-PA435576/2020	2020-07-26	1	20A	Panama		Chiriqui	20A	202031		EPI_ISL_1225523	Human		0.02	no	Gorgas Memorial Laboratory of Health Studies	B.1.243	Older	North America	Gorgas Memorial Laboratory of Health Studies		Yamilka Diaz, Anyuri Ortiz, Adriana Weeden, Daniel Castillo, Claudia Gonzalez, Brechla Moreno, Mabel Martinez-Montero, Marlene Castillo, Gretel Vasquez, Lisseth Saenz, Danilo Franco, Yaneth Pitti, Oris Chavarria, Jessica Gondola, Ambar Moreno, Layda Abrego, Davis Beltran, Ilka Guerra, Jim Chang, Zumara Chaverra, Isela Guerrero, Alejandra Valoy, Melissa Gaitan, Dimelza Arauz, Maria Chen-German, El…		51	Male
CostaRica/INC-0102/2020	2020-07-15	2	20A	Costa Rica		Puntarenas	20A	202029		EPI_ISL_682243	Human	Piedras Blancas	0.03	no	HOSPITAL SAN JUAN DE DIOS	B.1.203	Older	North America	Inciensa, Instituto Costarricense de Investigación y Enseñanza en Nutrición y Salud		Francisco Duarte, Hebleen Porras, Claudio Soto-Garita, Estela Cordero, Adriana Godinez & Melany Calderon		53	Male
Panama/GMI-PA312/2020	2020-04-10	1	20A	Panama		Veraguas	20A	202015		EPI_ISL_1502829	Human		0.03	no	Hospital Regional Dr. Luis "Chicho" Fábrega	B.1	Older	North America	Gorgas Memorial Laboratory of Health Studies		Gonzalez Claudia, Herrera Melissa, Herrera Genarino, Leyda Abrego, Moreno Ambar, Oris Chavarria, Jessica Gondola, Marlenne Castillo, Ortiz Alma, Castillo Jorge, Moreno Brechla, Franco Danilo, Lopez-Verges Sandra, Martinez Alexander
Panama/GMI-PA463358/2020	2020-08-18	1	20A	Panama		Herrera	20A	202034		EPI_ISL_1225556	Human		0.09	no	Gorgas Memorial Laboratory of Health Studies	B.1.221	Older	North America	Gorgas Memorial Laboratory of Health Studies		Yamilka Diaz, Anyuri Ortiz, Adriana Weeden, Daniel Castillo, Claudia Gonzalez, Brechla Moreno, Mabel Martinez-Montero, Marlene Castillo, Gretel Vasquez, Lisseth Saenz, Danilo Franco, Yaneth Pitti, Oris Chavarria, Jessica Gondola, Ambar Moreno, Layda Abrego, Davis Beltran, Ilka Guerra, Jim Chang, Zumara Chaverra, Isela Guerrero, Alejandra Valoy, Melissa Gaitan, Dimelza Arauz, Maria Chen-German, El…		20	Male
Panama/GMI-PA577877/2020	2020-12-03	1	20A	Panama		Panama Center	20A	202049		EPI_ISL_1225580	Human	Pedregal	0.06	no	Gorgas Memorial Laboratory of Health Studies	B.1	Older	North America	Gorgas Memorial Laboratory of Health Studies		Yamilka Diaz, Anyuri Ortiz, Adriana Weeden, Daniel Castillo, Claudia Gonzalez, Brechla Moreno, Mabel Martinez-Montero, Marlene Castillo, Gretel Vasquez, Lisseth Saenz, Danilo Franco, Yaneth Pitti, Oris Chavarria, Jessica Gondola, Ambar Moreno, Layda Abrego, Davis Beltran, Ilka Guerra, Jim Chang, Zumara Chaverra, Isela Guerrero, Alejandra Valoy, Melissa Gaitan, Dimelza Arauz, Maria Chen-German, El…		39	Male
Panama/GMI-PA360064/2020	2020-05-11	1	20A	Panama		Panama Center	20A	202020		EPI_ISL_1225400	Human	Belisario Frías	0.03	no	Gorgas Memorial Laboratory of Health Studies	B.1	Older	North America	Gorgas Memorial Laboratory of Health Studies		Yamilka Diaz, Anyuri Ortiz, Adriana Weeden, Daniel Castillo, Claudia Gonzalez, Brechla Moreno, Mabel Martinez-Montero, Marlene Castillo, Gretel Vasquez, Lisseth Saenz, Danilo Franco, Yaneth Pitti, Oris Chavarria, Jessica Gondola, Ambar Moreno, Layda Abrego, Davis Beltran, Ilka Guerra, Jim Chang, Zumara Chaverra, Isela Guerrero, Alejandra Valoy, Melissa Gaitan, Dimelza Arauz, Maria Chen-German, El…		49	Female
Panama/GMI-PA427024/2020	2020-07-21	1	20A	Panama		Herrera	20A	202030		EPI_ISL_1225516	Human		0.03	no	Gorgas Memorial Laboratory of Health Studies	B.1	Older	North America	Gorgas Memorial Laboratory of Health Studies		Yamilka Diaz, Anyuri Ortiz, Adriana Weeden, Daniel Castillo, Claudia Gonzalez, Brechla Moreno, Mabel Martinez-Montero, Marlene Castillo, Gretel Vasquez, Lisseth Saenz, Danilo Franco, Yaneth Pitti, Oris Chavarria, Jessica Gondola, Ambar Moreno, Layda Abrego, Davis Beltran, Ilka Guerra, Jim Chang, Zumara Chaverra, Isela Guerrero, Alejandra Valoy, Melissa Gaitan, Dimelza Arauz, Maria Chen-German, El…		24	Male
Panama/GMI-PA408787/2020	2020-07-05	1	20A	Panama		Veraguas	20A	202028		EPI_ISL_1225504	Human	Los Algarrobos	0.03	no	Gorgas Memorial Laboratory of Health Studies	B.1	Older	North America	Gorgas Memorial Laboratory of Health Studies		Yamilka Diaz, Anyuri Ortiz, Adriana Weeden, Daniel Castillo, Claudia Gonzalez, Brechla Moreno, Mabel Martinez-Montero, Marlene Castillo, Gretel Vasquez, Lisseth Saenz, Danilo Franco, Yaneth Pitti, Oris Chavarria, Jessica Gondola, Ambar Moreno, Layda Abrego, Davis Beltran, Ilka Guerra, Jim Chang, Zumara Chaverra, Isela Guerrero, Alejandra Valoy, Melissa Gaitan, Dimelza Arauz, Maria Chen-German, El…		30	Male
Panama/GMI-PA465915/2020	2020-08-21	2	20A	Panama		Panama Center	20A	202034		EPI_ISL_1225565	Human		0.05	no	Gorgas Memorial Laboratory of Health Studies	B.1	Older	North America	Gorgas Memorial Laboratory of Health Studies		Yamilka Diaz, Anyuri Ortiz, Adriana Weeden, Daniel Castillo, Claudia Gonzalez, Brechla Moreno, Mabel Martinez-Montero, Marlene Castillo, Gretel Vasquez, Lisseth Saenz, Danilo Franco, Yaneth Pitti, Oris Chavarria, Jessica Gondola, Ambar Moreno, Layda Abrego, Davis Beltran, Ilka Guerra, Jim Chang, Zumara Chaverra, Isela Guerrero, Alejandra Valoy, Melissa Gaitan, Dimelza Arauz, Maria Chen-German, El…		12	Male
Panama/GMI-PA463386/2020	2020-08-18	1	20A	Panama		Panama Oeste	20A	202034		EPI_ISL_1225557	Human		0.03	no	Gorgas Memorial Laboratory of Health Studies	B.1	Older	North America	Gorgas Memorial Laboratory of Health Studies		Yamilka Diaz, Anyuri Ortiz, Adriana Weeden, Daniel Castillo, Claudia Gonzalez, Brechla Moreno, Mabel Martinez-Montero, Marlene Castillo, Gretel Vasquez, Lisseth Saenz, Danilo Franco, Yaneth Pitti, Oris Chavarria, Jessica Gondola, Ambar Moreno, Layda Abrego, Davis Beltran, Ilka Guerra, Jim Chang, Zumara Chaverra, Isela Guerrero, Alejandra Valoy, Melissa Gaitan, Dimelza Arauz, Maria Chen-German, El…		1	Female
SouthKorea/KCDC2195/2020	2020-04-02	1	20A	South Korea		South Korea	20A	202014		EPI_ISL_506989	Human		0.03	no	Division of Viral Diseases, Center for Laboratory Control of Infectious Diseases, Korea Centers for Diseases Control and Prevention	B.1	Older	Asia	Division of Viral Diseases, Center for Laboratory Control of Infectious Diseases, Korea Centers for Diseases Control and Prevention		Jeong-Min Kim, Yoon-Seok Chung, Namjoo Lee, Sang Hee Woo, Hye-Jun Jo, Heui Man Kim, Jun-Sub Kim, Dong Hyun Song, Daesang Lee, Seong Tae Jeong, Myung Guk Han		25	Male
USA/AK-PHL097/2020	2020-04-02	1	20A	USA		Alaska	20A	202014		EPI_ISL_492057	Human		0.03	no		B.1	Older	North America
USA/ID-IBL-616993/2020	2020-04-22	1	20A	USA		Idaho	20A	202017		EPI_ISL_3064223	Human		0.03	no		B.1	Older	North America						Male
Mexico/CHP-IBT-IMSS-18228-NC/2020	2020-04-20	1	20A	Mexico		Chiapas	20A	202017		EPI_ISL_3463399	Human		0.05	no	Laboratorio Central de Epidemiología IMSS	B.1	Older	North America	Instituto de Biotecnología de la UNAM		Authors from IBT, IMSS, InDRE and INER (in alphabetical order): Carlos F. Arias, Santiago Ávila-Ríos, Gisela Barrera-Badillo, Eduardo Becerril-Vargas, Celia Boukadida, Natividad Cruz-Ortiz, Larissa Fernandes-Matano, Ricardo Grande, Lucia Hernandez-Rivas, Alejandra Hernández-Terán, Pavel Isa, Irma Lopez-Martinez, José Arturo Martínez-Orozco, Margarita Matías-Florentino, Fidencio Mejía-Nepomuceno, …		38	Male
Guadeloupe/IPG-7323/2020	2020-03-15	1	20A	Guadeloupe		Saint-François	20A	202012		EPI_ISL_613423	Human		0.03	no	Institut Pasteur de la Guadeloupe	B.1	Older	North America	Institut Pasteur de la Guadeloupe		Marion Barbet, Sylvie Behillil, Méline Bizard, Angela Brisebarre, Camille Capel, Etienne Simon-Lorière, Vincent Enouf, Maud Vanpeene, Sylvie van der Werf, Stéphanie Guyomard, Sébastien Breurec, Antoine Talarmin		60	Female
HongKong/CUHK-NC0870/2020	2020-03-15	1	20A	Hong Kong		Hong Kong	20A	202012		EPI_ISL_3065965	Human		0.03	no	Department of Microbiology	B.1	Older	Asia	Department of Microbiology		Zigui Chen, Paul K.S. Chan		63	Female
Morocco/6889/2020	2020-03-15	1	20A	Morocco		Morocco	20A	202012		EPI_ISL_459967	Human		0.03	no	Institut Pasteur du Maroc	B.1	Older	Africa	Institut Pasteur du Maroc		Marion Barbet, Sylvie Behillil, Méline Bizard, Angela Brisebarre, Camille Capel, Etienne Simon-Lorière, Vincent Enouf, Maud Vanpeene, Sylvie van der Werf, Latifa Anga, Abdellah Faouzi, Anass Abbad, Mjid Eloualid, Jalal Nourlil, Anderrahmane Maaroufi
USA/AR-QDX-2472/2020	2020-03-16	1	20A	USA		Arkansas	20A	202012		EPI_ISL_604739	Human		0.03	no		B.1	Older	North America						Male
BosniaandHerzegovina/ChVir7362/2020	2020-03-25	1	20A	Bosnia and Herzegovina		Ilidza	20A	202013		EPI_ISL_462465	Human		0.03	no	Clinical Center, University of Sarajevo	B.1	Older	Europe	Charite Universitatsmedizin Berlin, Institute of Virology		Victor M Corman, Jorn Beheim-Schwarzbach, Barbara Muehlemann, Talitha Veith, Julia Schneider, Terry Jones, Amela Dedeic-Ljubovic, Irma Salimovic-Besic, Suzana Arapcic, Almedina Hadzihasanovic-Moro, Selma Mutevelic, Christian Drosten
USA/ID-IBL-611256/2020	2020-03-17	1	20A	USA		Idaho	20A	202012		EPI_ISL_1164813	Human		0.03	no		B.1	Older	North America						Female
USA/MA-MGH-03607/2020	2020-06-05	1	20A	USA		Massachusetts	20A	202023		EPI_ISL_977091	Human		0.03	no		B.1.390	Older	North America
USA/ID-UNM-IBL347/2020	2020-03-31	1	20A	USA		Idaho	20A	202014		EPI_ISL_632867	Human		0.03	no		B.1	Older	North America
CzechRepublic/FNHK-18503/2020	2020-04-26	1	20A	Czech Republic		Czech Republic	20A	202018		EPI_ISL_895788	Human		0.03	no	Molecular biology division, Institute of Clinical Biochemistry and Diagnostics, Charles University, Faculty of Medicine in Hradec Králové and University Hospital Hradec Králové	B.1	Older	Europe	Molecular biology division, Institute of Clinical Biochemistry and Diagnostics, Charles University, Faculty of Medicine in Hradec Králové and University Hospital Hradec Králové		Helena Kovaříková, Petr Brož, Ivana Baranová, Kateřina Hrochová, Tereza Baťková, Jitka Novotná, Kateřina Pehlíková, Vladimír Palička. Cooperation project with BioVendor-R&D and bioinformatics company BIOXSYS s r.o.		46	Female
Colombia/AMA-GUR-06754/2020	2020-05-03	1	20A	Colombia		Departamento de Amazonas	20A	202019		EPI_ISL_941127	Human	Leticia	0.03	no	Centro de Investigaciones en Microbiología y Biotecnología-UR (CIMBIUR), Facultad de Ciencias Naturales, Universidad del Rosario, Bogotá, Colombia	B.1.195	Older	South America	Centro de Investigaciones en Microbiología y Biotecnología-UR (CIMBIUR), Facultad de Ciencias Naturales, Universidad del Rosario, Bogotá, Colombia Icahn School of Medicine at Mount Sinai, New York, USA		Nathalia Ballesteros, Marina Muñoz, Luz Helena Patiño, Carolina Hernández, Felipe González-Casabianca, Iván Carroll, Mauricio Santos-Vega, Jaime Cascante, Andrés Angel, Alejandro Feged-Rivadeneira, Mónica Palma-Cuero, Carolina Flórez, Sergio Gomez, Adriana van de Guchte, Zenab Khan, Jayeeta Dutta, Hala Alejel Alshammary, Ana S. Gonzalez-Reiche, Matthew M. Hernandez, Emilia Mia Sordillo, Viviana S…		32	Female
CostaRica/CRV-0017/2020	2020-04-08	1	20A	Costa Rica		San Jose	20A	202015		EPI_ISL_480321	Human		-0.01	no	Laboratorio Clínico San José	B.1	Older	North America	Charité Virology-University of Costa Rica		Andres Moreira-Soto, Eugenia Corrales-Aguilar, Ignacio Postigo-Hidalgo, Hugo Núñez Navas, Jan Felix Drexler		27	Female
Mexico/COL-InDRE-IBT-137/2020	2020-07-08	1	20A	Mexico		Colima	20A	202028		EPI_ISL_1301482	Human		0.04	no	Instituto de Diagnostico y Referencia Epidemiologicos InDRE_RNLSP	B.1	Older	North America	Instituto de Biotecnología de la UNAM		Authors from IBT, IMSS, InDRE and INER (in alphabetical order): Carlos F. Arias, Santiago Ávila-Ríos, Gisela Barrera-Badillo, Eduardo Becerril-Vargas, Celia Boukadida, Natividad Cruz-Ortiz, Larissa Fernandes-Matano, Ricardo Grande, Lucia Hernandez-Rivas, Alejandra Hernández-Terán, Pavel Isa, Irma Lopez-Martinez, José Arturo Martínez-Orozco, Margarita Matías-Florentino, Fidencio Mejía-Nepomuceno, …			Female
Mexico/GRO-InDRE-IBT-95/2020	2020-05-15	1	20A	Mexico		Guerrero	20A	202020		EPI_ISL_1301458	Human		0.03	no	Instituto de Diagnostico y Referencia Epidemiologicos InDRE_RNLSP	B.1	Older	North America	Instituto de Biotecnología de la UNAM		Authors from IBT, IMSS, InDRE and INER (in alphabetical order): Carlos F. Arias, Santiago Ávila-Ríos, Gisela Barrera-Badillo, Eduardo Becerril-Vargas, Celia Boukadida, Natividad Cruz-Ortiz, Larissa Fernandes-Matano, Ricardo Grande, Lucia Hernandez-Rivas, Alejandra Hernández-Terán, Pavel Isa, Irma Lopez-Martinez, José Arturo Martínez-Orozco, Margarita Matías-Florentino, Fidencio Mejía-Nepomuceno, …		79	Male
USA/ND-NDDH-0016/2020	2020-04-25	1	20A	USA		North Dakota	20A	202017		EPI_ISL_812248	Human		0.03	no		B.1.382	Older	North America
USA/ME-Yale-1087/2020	2020-05-06	1	20A	USA		Maine	20A	202019		EPI_ISL_1017613	Human		0.03	no	Connecticut Veterans' Affairs Hospital	B.1.382	Older	North America	Grubaugh Lab - Yale School of Public Health		Mary Petrone, Joseph Fauver, Tara Alpert, Chantal Vogels, Isabel Ott, Shaili Gupta, Danielle Plank, Nathan Grubaugh
USA/MA-MGH-01467/2020	2020-05-06	2	20A	USA		Massachusetts	20A	202019		EPI_ISL_791953	Human		0.03	no		B.1	Older	North America
Iceland/5466/2020	2020-11-21	2	20A	Iceland		Reykjavik	20A	202047		EPI_ISL_829148	Human		0.11	no	deCODE genetics	B.1.131	Older	Europe	deCODE genetics		Daniel F Gudbjartsson; Agnar Helgason; Hakon Jonsson; Olafur T Magnusson; Pall Melsted; Gudmundur L Norddahl; Jona Saemundsdottir; Asgeir Sigurdsson; Patrick Sulem; Arna B Agustsdottir; Hannes Eggertsson; Berglind Eiriksdottir; Run Fridriksdottir; Elisabet E Gardarsdottir; Gudmundur Georgsson; Olafia S Gretarsdottir; Kjartan R Gudmundsson; Thora R Gunnarsdottir; Arnaldur Gylfason; Hilma Holm; Bry…		29	Male
Rwanda/NRLNAT1043/2020	2020-12-17	1	20A	Rwanda		Kigali	20A	202051		EPI_ISL_925878	Human		0.07	no	Nucleic Acid Testing, National Reference Laboratory	B.1.380	Older	Africa	GIGA Medical Genomics		Yvan Butera, Keith Durkin, Maria Artesi, Bouchra Boujemla, Robert Rutayisire, Patrick Tuyisenge, Esperence Umumararungu, Sébastien Bontems, Marie-Pierre Hayette, Nathalie Renotte, Swaibu Gatare, Jacob Souopgui, Sabin Nsanzimana, Vincent Bours, Léon Mutesa		79	Female
SriLanka/CM109233/2021	2021-03-24	1	20A	Sri Lanka		Mannar	20A	202112		EPI_ISL_1582410	Human		0.07	no	Centre for Dengue Research and AICBU, Department of Immunology and Molecular Medicine	B.1.411	Older	Asia	Centre for Dengue Research and AICBU, Department of Immunology and Molecular Medicine		Chandima Jeewandara, Deshni Jayathilaka, Dinuka Ariyaratne, Deshan Madhusanka, Diyanath Ranasinghe, Laksiri Gomes, Gathsaurie Neelika Malavige		18	Female
Cameroon/CAM050/2021	2021-03-03	5	20A	Cameroon		Yaoundé	20A	202109		EPI_ISL_1972318	Human		0.39	no	Laboratoire National de Santé Publique du Cameroun	B.1.619	Older	Africa	Pathogen Genomics Lab, National Institute for Biomedical Research (INRB)		Placide Mbala-Kingebeni, Marie Claire Okomo, Edith Nkwembe, Eddy Kinganda-Lusamaki, Amuri Aziza, Francisca Muyembe Mawete, Emmanuel Lokilo Lofiko, Jean Claude Makangara, Raphael Lumembe, Gabriel Kabamba, Catherine Pratt, Matthias Pauthner, Josh Quick, Trevor Bedford, Ian Goodfellow, Andrew Rambaut, Nick Loman, Michael Wiley, Steve Ahuka-Mundeke, Jean-Jacques Muyembe Tamfum
SouthKorea/KDCA5745/2021	2021-06-26	4	20A	South Korea	0.01	South Korea	20A	202125		EPI_ISL_2967459	Human		0.38	no	Division of Emerging Infectious Diseases, Bureau of Infectious Diseases Diagnosis Control, Korea Disease Control and Prevention Agency	B.1.619.1	Older	Asia	Division of Emerging Infectious Diseases, Bureau of Infectious Diseases Diagnosis Control, Korea Disease Control and Prevention Agency		Jeong-Ah Kim, Ae Kyung Park, Il-Hwan Kim, Heui Man Kim, Jeong-Min Kim, Chae Young Lee, Eun-Jin Kim		86	Female	11.28
Benin/NMIMR-353661/2021	2021-03-28	8	21D (Eta)	Benin		Littoral BJ	21D (Eta)	202113		EPI_ISL_7139691	Human		0.41	no	National Reference Laboratory, Laboratories Department, Cotonou, Benin	B.1.525	Older	Africa	Noguchi Memorial Institute for Medical Research, University of Ghana, Legon, Ghana		Rene K. Keke, Anges W. Yadouleton, Quaneeta Mohktar, Hilda Opoku Frempong, Ange D. Dossou, Keren O. Attiku, Joyce Appiah-Kubi, Benjamin I.B. Hounkpatin, Bright Adu		68	Male
Benin/249901/2021	2021-01-31	8	21D (Eta)	Benin		Cotonou	21D (Eta)	202105		EPI_ISL_4567036	Human		0.39	no	Laboratoire des Fièvres Hémorragiques Virales du Benin	B.1.525	Older	Africa	Institut für Virologie - Institute of Virology - Charite		Anges Yadouleton, Anna-Lena Sander, Praise Adewumi, Edmilson F. de Oliveira Filho, Carine Tchibozo, Gildas Hounkanrin, Keke K. René, Dossou Ange, Rodrigue K. Kohoun, Ramalia Chabi Nari, Sourakatou Salifou, Raoul Saizonou, Clement G. Kakai, Sonia V. Bedié, Fattah Al Onifade, Michael Nagel, Melchior A. Joël Aïssi, Petas Akogbeto, Christian Drosten, Ben Wulf, Andres Moreira-Soto, Mamoudou Harouna Dj…		17	Male
Mali/INSP634/2021	2021-04-04	7	21D (Eta)	Mali		Bamako	21D (Eta)	202114		EPI_ISL_2484167	Human		0.39	no	INSP-Bamako	B.1.525	Older	Africa	Malaria Research and Training Center		Antoine Dara, Ibrehima Guindo, Amadou Daou, Demba Koita, Abdoulaye Djimde		65	Male
SouthSudan/UG440/2021	2021-03-04	8	21D (Eta)	South Sudan		South Sudan	21D (Eta)	202109		EPI_ISL_2450812	Human		0.4	no	National Public Health Laboratory, Ministry of Health, Ministry of Health, Republic of South Sudan	B.1.525	Older	Africa	South Sudan Ministry of Health, WHO South Sudan, MRC/UVRI & LSHTM Uganda Research Unit		Joseph Francis Wamala, Abe G. Abias, Dennis Kenyi Lodiongo, Sudhir Bunga, James Ayei, Lul Lojok Deng, Richard Lino Loro Lako, John Rumunu, Juma John HM, Dan Lule Bugembe, My V.T. Phan, Pontiano Kaleebu, Matthew Cotten
Uganda/UG429/2021	2021-02-15	7	21D (Eta)	Uganda		Uganda	21D (Eta)	202107		EPI_ISL_2346410	Human		0.41	no	MRC/UVRI & LSHTM Uganda Research Unit, Central Public Health Laboratories	B.1.525	Older	Africa	MRC/UVRI & LSHTM Uganda Research Unit, Central Public Health Laboratories		Matthew Cotten, Dan Lule Bugembe, My V.T. Phan, Pontiano Kaleebu,Isaac Sseeewanyana, Patrick Semanda, Susan Nabadda
BurkinaFaso/CHUSS_8817/2021	2021-03-31	7	21D (Eta)	Burkina Faso		Hauts-Bassins	21D (Eta)	202113		EPI_ISL_7477187	Human	Bobo Dioulasso	0.41	no	Laboratoire de Microbiologie CHU Souro Sanou	B.1.525	Older	Africa	Project group Epidemology of Highly Pathogenic Microorganisms, Robert Koch Institut		Yacouba Sawadogo, Essia Belarbi, Armel Poda, Grit Schubert, Sébastien Calvignac-Spencer, Fabian Leendertz, Halidou Tinto, Abdoul-Salam Ouedraogo		93	Female
Nigeria/NCDC-FCT-9X-2/2021	2021-03-06	8	21D (Eta)	Nigeria		Abuja	21D (Eta)	202109		EPI_ISL_2803755	Human		0.43	no	Everight Diagnostic Laboratory	B.1.525	Older	Africa	National Reference Laboratory, Nigeria Centre for Disease Control		Dr Ndodo Nnaemeka, Olusola Anuoluwapo Akanbi, Chimaobi Chukwu, Dr Omoare Adesuyi, Grace Esebanmen, Anthony Ahumibe, Catherine Okoi, Nwando Mba, Dr Chikwe Ihekweazu		55	Male
Niger/CE-1722/21	2021-04-10	7	21D (Eta)	Niger		Niamey	21D (Eta)	202114		EPI_ISL_6101893	Human		0.39	no	Centre de Recherche Médicale et Sanitaire (CERMES)	B.1.525	Older	Africa	Institut Pasteur de Dakar		Lagare Adamou, Diagne Moussa Moïse, Diallo Amadou, Dia Ndongo, Sankhe Safietou, Ndiaye Ndack, Loucoubar Cheikh, Faye Ousmane, Sall Amadou Alpha		37	Male
SouthSudan/UG432/2021	2021-02-09	7	21D (Eta)	South Sudan		South Sudan	21D (Eta)	202106		EPI_ISL_2450804	Human		0.39	no	National Public Health Laboratory, Ministry of Health, Ministry of Health, Republic of South Sudan	B.1.525	Older	Africa	South Sudan Ministry of Health, WHO South Sudan, MRC/UVRI & LSHTM Uganda Research Unit		Joseph Francis Wamala, Abe G. Abias, Dennis Kenyi Lodiongo, Sudhir Bunga, James Ayei, Lul Lojok Deng, Richard Lino Loro Lako, John Rumunu, Juma John HM, Dan Lule Bugembe, My V.T. Phan, Pontiano Kaleebu, Matthew Cotten
Libya/EMC-5/2021	2021-05-30	7	21D (Eta)	Libya	0	Libya	21D (Eta)	202122		EPI_ISL_2860640	Human		0.42	no	Public Health Reference Laboratory	B.1.525	Older	Africa	Erasmus Medical Center		Omar Elahmer-Abdulla Bashein- Rahma Algheriani-Ahlam Alarif, Bas Oude Munnink, Reina Sikkema, David Nieuwenhuijse, Irina Chestakova, Anne van der Linden, Marjan Boter, Emmanuelle Munger, Corine GeurtsvanKessel, Annemiek van der Eijk, Richard Molenkamp, Marion Koopmans, on behalf of the Dutch national COVID-19 response team.				11.28
USA/ID-IBL-618526/2020	2020-05-08	1	20A	USA		Idaho	20A	202019		EPI_ISL_3064227	Human		0.05	no		B.1	Older	North America						Female
USA/IN-CDC-2-3714056/2020	2020-12-04	2	20A	USA		Indiana	20A	202049		EPI_ISL_751727	Human		0.06	no		B.1.126	Older	North America						Male
U1194	2020-12-02	2	20A	USA		Idaho	20A	202049				Latah County	0.03	yes		B.1.126		North America								50	41-50	Female	Community
USA/AZ-TG955594/2020	2020-08-27	2	20A	USA		Arizona	20A	202035		EPI_ISL_2919971	Human		0.04	no		B.1.126	Older	North America
U0171	2020-09-23	2	20A	USA		Idaho	20A	202039				Latah County	0.12	yes		B.1.126		North America								21	18-24	Female	University
USA/LA-BIE-CAT00280/2020	2020-04-10	1	20A	USA		Louisiana	20A	202015		EPI_ISL_6582791	Human	Jefferson	0.03	no		B.1	Older	North America						Female
USA/KS-KHEL-0023/2020	2020-04-01	1	20A	USA		Kansas	20A	202014		EPI_ISL_883044	Human		0.03	no		B.1	Older	North America						Female
USA/MO-MSPHL-000544/2020	2020-05-04	1	20A	USA		Missouri	20A	202019		EPI_ISL_1489857	Human		0.03	no		B.1	Older	North America
Rwanda/1002/2020	2020-08-30	1	20A	Rwanda		Kigali	20A	202036		EPI_ISL_735438	Human		0.03	no	Nuclei Acid Testing - Rwanda National Reference Laboratory	B.1.380	Older	Africa	GIGA Medical Genomics		Yvan Butera, Keith Durkin, Maria Artesi, Bouchra Boujemla, Robert Rutayisire, Patrick Tuyisenge, Esperence Umumararungu, Sébastien Bontems, Marie-Pierre Hayette, Swaibu Gatare, Jacob Souopgui, Sabin Nsanzimana, Vincent Bours, Léon Mutesa		21	Male
Croatia/IGA-23-86470/2020	2020-11-12	1	20A	Croatia		Zagreb	20A	202046		EPI_ISL_1167043	Human		0.04	no	Dr. Andrija Stampar Teaching Institute of Public Health, Department of Clinical Microbiology	B.1.527	Older	Europe	Istituto di Genomica Applicata		Jasmina Vranes, Slobodanka Radovic, Fedrica Cattonaro, Irena Jurman, Vera Vendramin, Gabriele Magris, Eleonora Paparelli, Davide Scaglione, Michele Morgante		59	Female
USA/UT-CDC-3566160-001/2020	2020-04-21	1	20A	USA		Utah	20A	202017		EPI_ISL_509708	Human		0.03	no		B.1	Older	North America
Uganda/UG048/2020	2020-05-06	1	20A	Uganda		Uganda	20A	202019		EPI_ISL_737966	Human		0.03	no	Uganda Central Public Health Lab and Uganda Virus Research Institute	B.1	Older	Africa	MRC/UVRI & LSHTM Uganda Research Unit		Matthew Cotten, Dan Lule Bugembe, My V.T. Phan, Pontiano Kaleebu et al.
DominicanRepublic/Yale-2290/2020	2020-11-18	1	20A	Dominican Republic		Dominican Republic	20A	202047		EPI_ISL_1378844	Human		0.05	no	Instituto de Medicina Tropical & Salud Global Universidad Iberoamericana	B.1.1	Older	North America	Grubaugh Lab - Yale School of Public Health		Joseph Fauver, Mallery Breban, Isabell Ott, Tara Alpert, Mary Petrone, Anderson Brito, Chantal Vogels, Annie Watkins, Chaney Kalinich, Jessica Rothman, Robert Paulino-Ramirez, Alejandaro Vallejo Degaudenzi, Victor Virgilio Calderon, Elisa Contreras, Esperanza Mendoza, Nathan Grubaugh
Guatemala/ASI01104/2020	2020-09-10	1	20A	Guatemala		Jutiapa	20A	202037		EPI_ISL_3098763	Human		0.03	no	Laboratorio Nacional de Salud	B.1	Older	North America	Asociación de Salud Integral/Clínica Familiar "Luis Ángel García"		Eduardo Arathoon, Ana S. Gonzalez-Reiche, Claudia Rangel, Luis Rivas, Oscar Bonilla, Narda Medina, Luis Aguirre, Danicela Mercado, Hilda Ruiz, Osmar Gamboa		26	Female
Madagascar/IPM-00809/2021	2021-01-13	1	20A	Madagascar		Vakinankaratra	20A	202102		EPI_ISL_3716362	Human		0.03	no	Virology Unit, Institut Pasteur de Madagascar	B.1	Older	Africa	Institut Pateur de Dakar		Norosoa Razanajatovo, Cara E. Brook, Diagne Moussa Moïse, Diallo Amadou, Dia Ndongo, Christian Ranaivoson, Soa Fy Andriamandimby, Vololoniaina Raharinosy, Sankhe Safietou, Ndiaye Ndack, Tsiry Randriambolamanantsoa, Helisoa Razafimanjato, Jean-Michel Heraud, Loucoubar Cheikh, Faye Ousmane, Sall Amadou Alpha, Philippe Dussart		24	Female
Ecuador/USFQ-039/2020	2020-04-17	1	20A	Ecuador		Los Rios EC	20A	202016		EPI_ISL_481245	Human	Babahoyo	0.03	no	Hospital IESS Babahoyo	B.1.67	Older	South America	Institute of Microbiology, Universidad San Francisco de Quito		Belén Prado-Vivar, Sully Márquez, Juan José Guadalupe, Monica Becerra-Wong, Carla Torres, Bernardo Gutiérrez, Francisco Cordova, Ninfa Henriquez, Killen Briones-Zamora, Killen Briones-Claudette, Verónica Barragán, Patricio Rojas-Silva, Gabriel Trueba, Michelle Grunauer, Paúl Cárdenas		24	Female
Algeria/G35081-8858/2020	2020-06-15	1	20A	Algeria		Tizi-Ouzou	20A	202025		EPI_ISL_766870	Human		0.04	no	NIC Viral Respiratory Unit - Institut Pasteur of Algeria	B.1	Older	Africa	National Reference Center for Viruses of Respiratory Infections, Institut Pasteur, Paris		Mélanie Albert, Marion Barbet, Sylvie Behillil, Méline Bizard, Angela Brisebarre, Flora Donati, Etienne Simon-Lorière, Vincent Enouf, Maud Vanpeene, Sylvie van der Werf, Fawzi Derrar		31	Female
Ethiopia/AH-001/2020	2020-12-19	2	20A	Ethiopia		Ethiopia	20A	202051		EPI_ISL_2970353	Human		0.08	no	Bacterial and Viral Diseases & Biotechnology and Bioinformatics, Armauer Hansen Research Institute	B.1.480	Older	Africa	Bacterial and Viral Diseases & Biotechnology and Bioinformatics, Armauer Hansen Research Institute		Alemayehu,D.H., Adnew,B., Alemu,F., Tefera,D.A., Seyoum,T., Beyene,G.T., Gelanew,T., Negash,A.A., Abebe,M., Mihrete,A., Bayih,A.G., Abdissa,A., Mulu,A.
DominicanRepublic/ICGEB_UNIBE032.2/2020	2020-05-06	1	20A	Dominican Republic		Dominican Republic	20A	202019		EPI_ISL_525468	Human		0.02	no	Universidad Iberoamericana	B.1	Older	North America	International Centre for Genetic Engineering and Biotechnology (ICGEB) and ARGO Open Lab Platform		Robert Paulino-Ramirez, Eileen Riego, Alejandro Vallejo Degaudenzi, Victor Virgilio Calderon, Leandro Tapia,Patricia Leon,Danilo Licastro, Simeone Dal Monego, Sreejith Rajasekharan and Alessandro Marcello.		32	Female
Mexico/VER-InDRE-IBT-96/2020	2020-06-27	1	20A	Mexico		Veracruz	20A	202026		EPI_ISL_1301514	Human		0.04	no	Instituto de Diagnostico y Referencia Epidemiologicos InDRE_RNLSP	B.1	Older	North America	Instituto de Biotecnología de la UNAM		Authors from IBT, IMSS, InDRE and INER (in alphabetical order): Carlos F. Arias, Santiago Ávila-Ríos, Gisela Barrera-Badillo, Eduardo Becerril-Vargas, Celia Boukadida, Natividad Cruz-Ortiz, Larissa Fernandes-Matano, Ricardo Grande, Lucia Hernandez-Rivas, Alejandra Hernández-Terán, Pavel Isa, Irma Lopez-Martinez, José Arturo Martínez-Orozco, Margarita Matías-Florentino, Fidencio Mejía-Nepomuceno, …		39	Female
Mexico/PUE-InDRE-IBT-165/2021	2021-01-14	2	20A	Mexico		Puebla	20A	202102		EPI_ISL_1302371	Human		0.07	no	Instituto de Diagnostico y Referencia Epidemiologicos InDRE_RNLSP	B.1.551	Older	North America	Instituto de Biotecnología de la UNAM		Authors from IBT, IMSS, InDRE and INER (in alphabetical order): Carlos F. Arias, Santiago Ávila-Ríos, Gisela Barrera-Badillo, Eduardo Becerril-Vargas, Celia Boukadida, Natividad Cruz-Ortiz, Larissa Fernandes-Matano, Ricardo Grande, Lucia Hernandez-Rivas, Alejandra Hernández-Terán, Pavel Isa, Irma Lopez-Martinez, José Arturo Martínez-Orozco, Margarita Matías-Florentino, Fidencio Mejía-Nepomuceno, …		41	Male
Mexico/CHP-InDRE-IBT-84/2020	2020-06-04	1	20A	Mexico		Chiapas	20A	202023		EPI_ISL_1301570	Human		0.04	no	Instituto de Diagnostico y Referencia Epidemiologicos InDRE_RNLSP	B.1	Older	North America	Instituto de Biotecnología de la UNAM		Authors from IBT, IMSS, InDRE and INER (in alphabetical order): Carlos F. Arias, Santiago Ávila-Ríos, Gisela Barrera-Badillo, Eduardo Becerril-Vargas, Celia Boukadida, Natividad Cruz-Ortiz, Larissa Fernandes-Matano, Ricardo Grande, Lucia Hernandez-Rivas, Alejandra Hernández-Terán, Pavel Isa, Irma Lopez-Martinez, José Arturo Martínez-Orozco, Margarita Matías-Florentino, Fidencio Mejía-Nepomuceno, …		46	Male
Malaysia/IMR_WC75699/2021	2021-02-01	1	20A	Malaysia		Malaysia	20A	202105		EPI_ISL_1196867	Human		0.06	no	Institute for Medical Research, Infectious Disease Research Centre, National Institutes of Health, Ministry of Health Malaysia	B.1.524	Older	Asia	Institute for Medical Research, Infectious Disease Research Centre, National Institutes of Health, Ministry of Health Malaysia		Suppiah J, Kamel K, Mohd Zawawi Z, Ramly N, Robert F, Thayan R		5	Female
Malaysia/IMR-CV139206/2020	2020-09-01	1	20A	Malaysia		Malaysia	20A	202036		EPI_ISL_718298	Human		0.06	no	Institute for Medical Research, Infectious Disease Research Centre, National Institutes of Health, Ministry of Health Malaysia	B.1.524	Older	Asia	Institute for Medical Research, Infectious Disease Research Centre, National Institutes of Health, Ministry of Health Malaysia		Suppiah J, Kamel K, Mohd-Zawawi Z, Thayan R
Malaysia/UNIMAS-15682/2020	2020-10-22	1	20A	Malaysia		Sarawak	20A	202043		EPI_ISL_718213	Human		0.06	no	Ministry of Health Hospitals	B.1.524	Older	Asia	Institute of Health and Community Medicine		David Perera, Ooi Mong How, Chua Hock Hin, Tonnii Sia Loong Loong, Wong Jyn Shan, Wong Kiing Aik, Chan Chia Jui		28	Male
Malaysia/5784/2020	2020-12-30	3	20A	Malaysia		Kuala Lumpur	20A	202053		EPI_ISL_2769430	Human		0.05	no	Department of Medical Microbiology, University Malaya Medical Centre	B.1.524	Older	Asia	Department of Medical Microbiology, Faculty of Medicine, University of Malaya		Yoong Min CHONG, Sasheela PONNAMPALAVANAR, Sharifah Faridah SYED OMAR, Adeeba KAMARULZAMAN,Vijayan MUNUSAMY, Chee Kuan WONG, Fadhil Hadi JAMALUDDIN, I-Ching SAM, Yoke Fun Chan, University Malaya Medical Centre COVID Team		43	Female
NewZealand/20VR1895/2020	2020-04-01	1	20A	New Zealand		Southland	20A	202014		EPI_ISL_579158	Human		0.03	no	Southern Community Labs Dunedin	B.1	Older	Oceania	Institute of Environmental Science and Research (ESR)		Xiaoyun Ren, Matt Storey, Nikki Freed, Muhammad Faisal, Jing Wang, Hermes Perez, Anja Werno, Antje van der Linden, Arlo Upton, Chris Mansell, David Hammer, Dragana Drinkovic, Gary McAuliffe, Hana Sofia Andersson, James Ussher, Jill Sherwood, Josh Freeman, Julia Howard, Juliet Elvy, Mary DeAlmeida, Matt Blakiston, Matthew Rogers, Max Bloomfield, Michael Addidle, Michelle Balm, Sally Roberts, Sarah…			Male
Guatemala/GUA-LNS-47758/2020	2020-09-30	1	20A	Guatemala		Quetzaltenango	20A	202040		EPI_ISL_2827830	Human	Coatepeque GT	0.04	no	Laboratorio Nacional de Salud	B.1	Older	North America	Laboratorio Nacional de Salud		Linda Mendoza, Gabriela García		50	Female
Seychelles/SS460/2021	2021-04-20	6	21B (Kappa)	Seychelles		Seychelles	21B (Kappa)	202116		EPI_ISL_4880538	Human		0.37	no	Seychelles Public Health Laboratory	B.1.617.1	Older	Africa	KEMRI-Wellcome Trust Research Programme,Kilifi		Githinji G.,Ochola I., Agoti C.,Mohamed K.S., de Laurent Z., Mburu M.W., Morobe J., Ndwiga L. Makori T., Ongera E., Lambisia A. Nokes D J., Brigitte Pool, Jude Gedeon, Meggy Louange, Leon Biscornet.		22	Male
Myanmar/DSMRC013/2021	2021-05-28	8	21B (Kappa)	Myanmar	0	Myeik	21B (Kappa)	202121		EPI_ISL_2593764	Human		0.4	no	DSMRC	B.1.617.1	Older	Asia	DSMRC		Khine Zaw Oo, Nay Myo Aung, Ko Ko Win, Phyo Kyaw Aung, Pai Khant Kyaw, Thet Wai Oo, Zaw Win Htun, Kyee Myint, Ko Ko Lwin		22	Female	8.93
Jordan/AM-Biolab018/2021	2021-04-25	5	21B (Kappa)	Jordan	0	Amman	21B (Kappa)	202117		EPI_ISL_1823120	Human		0.39	no	Biolab Diagnostic Laboratories	B.1.617.1	Older	Asia	Biolab Diagnostic Laboratories		Issa Abu-Dayyeh, Ahmad Tibi, Lama Hussein, Shayma Ali, Badia Saddedin, Eiad Atwa, Amid Abdelnour
Bangladesh/IEDCR-OIS-234/2021	2021-06-16	7	21A (Delta)	Bangladesh	0.01	Sylhet	21A (Delta)	202124		EPI_ISL_2774039	Human		0.7	no	Institute of Epidemiology, Disease Control and Research (IEDCR)	AY.76	Older	Asia	IEDCR-ideSHi-icddr,b		Hassan Afrad, Sadia Rahman, Manjur Hossain Khan, Firdausi Qadri, Tahmina Shirin		46	Male	9.64
India/KL-GENESCOV05163/2021	2021-04-30	8	21A (Delta)	India	0	Kerala	21A (Delta)	202117		EPI_ISL_7225071	Human	Kottayam	0.72	no	INSACOG-IGIB and Kerala State SARS-COV-2 Genome Surveillance Programme (GENESCOV2)	B.1.617.2	Older	Asia	INSACOG and GENESCOV2 at CSIR Institute of Genomics and Integrative Biology		INSACOG-IGIB and Kerala State SARS-COV-2 Genome Surveillance Programme (GENESCOV2)				9.64
Iceland/7086/2021	2021-06-30	9	21A (Delta)	Iceland		Reykjavik	21A (Delta)	202126		EPI_ISL_3926055	Human		0.71	no	The National University Hospital of Iceland	AY.53	Older	Europe	deCODE genetics		Daniel F Gudbjartsson; Agnar Helgason; Hakon Jonsson; Olafur T Magnusson; Pall Melsted; Gudmundur L Norddahl; Jona Saemundsdottir; Asgeir Sigurdsson; Patrick Sulem; Arna B Agustsdottir; Hannes Eggertsson; Berglind Eiriksdottir; Run Fridriksdottir; Elisabet E Gardarsdottir; Gudmundur Georgsson; Olafia S Gretarsdottir; Kjartan R Gudmundsson; Thora R Gunnarsdottir; Arnaldur Gylfason; Hilma Holm; Bry…		20	Male
USA/KS-KHEL-3201/2021	2021-07-01	8	21A (Delta)	USA		Kansas	21A (Delta)	202126		EPI_ISL_2919059	Human		0.71	no		AY.49	Older	North America						Female
Mongolia/10011707/2021	2021-04-24	8	21A (Delta)	Mongolia	0	Mongolia	21A (Delta)	202116		EPI_ISL_8547307	Human		0.65	no	Biotechnology Core Facility Branch, Centers for Disease Control and Prevention	B.1.617.2	Older	Asia	Centers for Disease Control and Prevention Division of Viral Diseases, Pathogen Discovery		Anir Enkhbat,Ganbold Dalantai,Battur Lkhagvaa,Ariuntuya Ganbat,Davaasukh Battumur,Bilegtsaikhan Sukhee,Gulnar Genden,Mili Sheth,Sarah Nobles,Joseph Madden,Jasmine Padilla,Alex Burgin,Meghan Bentz,Mark Burroughs,Peter Cook,Clinton Paden,Dhwani Batra,Kristen Knipe,Dakota Howard,Yvette Unoarumhi,Matthew Schmerer,Ben Rambo-Martin,Kristine Lacek,Sam Shepard,Dave Wentworth,Vivien Dugan,Justin Lee
Bangladesh/IEDCR-V-10/2021	2021-05-13	8	21A (Delta)	Bangladesh	0	Rajshahi	21A (Delta)	202119		EPI_ISL_2399456	Human	Chapainawabgonj	0.66	no	Institute of Epidemiology, Disease Control and Research (IEDCR)	B.1.617.2	Older	Asia	IEDCR-ideSHi-icddr,b		Hassan Afrad, Sadia Rahman, Manjur Hossain Khan, Firdausi Qadri, Tahmina Shirin		50	Female	9.64
USA/AR-UNM-BAPT360061/2021	2021-06-01	8	21A (Delta)	USA	0	Arkansas	21A (Delta)	202122		EPI_ISL_3504545	Human		0.66	no		B.1.617.2	Older	North America							9.64
Australia/ACT0100/2021	2021-04-27	9	21A (Delta)	Australia	0	Australian Capital Territory	21A (Delta)	202117		EPI_ISL_1807318	Human		0.69	no	ACT Pathology	B.1.617.2	Older	Oceania	Schwessinger Lab		Ashley Jones, Benjamin Schwessinger, Robert Lanfear, Megan McDonald, Ming-Dao Chia, Kevin Murray, Robyn N Hall, Craig Kennedy, Karina Kennedy				9.64
Kosovo/ChVir25780_24/2021	2021-04-30	8	21A (Delta)	Kosovo	0	Kosovo	21A (Delta)	202117		EPI_ISL_2833665	Human		0.66	no	Department of Microbiology, National Institute for Public Health of Kosova	B.1.617.2	Older	Europe	Charité Universitätsmedizin Berlin, Institut für Virologie		Victor M Corman, Barbara Mühlemann, Jörn Beheim-Schwarzbach, Talitha Veith, Julia Schneider, Zana Deva, Donjeta Hajdari, Aferdita Hyseni, Pranvera Abazi, Nazmi Mehmeti, Blendi Jerliu, Xhevat Jakupi, Terry Jones, Christian Drosten				9.64
Myanmar/DSMRC016/2021	2021-06-01	9	21A (Delta)	Myanmar	0	Mandalay	21A (Delta)	202122		EPI_ISL_2595860	Human		0.58	no	DSMRC	B.1.617.2	Older	Asia	DSMRC		Khine Zaw Oo, Nay Myo Aung, Ko Ko Win, Phyo Kyaw Aung, Pai Khant Kyaw, Thet Wai Oo, Zaw Win Htun, Kyee Myint, Ko Ko Lwin		7	Female	9.64
Yunnan/YN-02/2021	2021-06-18	8	21A (Delta)	China	0.01	Yunnan	21A (Delta)	202124		EPI_ISL_2723563	Human		0.65	no	Department of Acute Infectious Diseases Control and Prevention, Yunnan Provincial Center for Disease Control and Prevention	B.1.617.2	Older	Asia	Department of Acute Infectious Diseases Control and Prevention, Yunnan Provincial Center for Disease Control and Prevention		Meiling Zhang, Senquan Jia, Jienan Zhou, Zhaosheng Liu, Xiaoqing Fu			Male	9.64
Bahrain/342312060/2021	2021-06-25	8	21I (Delta)	Bahrain	0.01	Bahrain	21I (Delta)	202125		EPI_ISL_3462164	Human		0.8	no	Communicable Disease Laboratory, Public Health Directorate	AY.65	Older	Asia	Communicable Disease Laboratory, Public Health Directorate		Alwasti,H., AlHujairi,Z., AlAbbas,Z., Marhoon,A., Almoamen,G.				9.64
Belize/CML-99/2021	2021-03-07	9	21I (Delta)	Belize		Belize	21I (Delta)	202110		EPI_ISL_4296403	Human		0.74	no	Central Medical Laboratory	AY.61	Older	North America	Baylor College of Medicine		Alexander Kneubehl, Sarah Gunter, Shannon Ronca, Allison Lino, Adrianna Maliga, Sarah Strobel, Russell Manzanero, Gerhaldine Morazan, Kristy Murray		38	Female
NewZealand/21CV0234/2021	2021-03-15	9	21I (Delta)	New Zealand		Wellington	21I (Delta)	202111		EPI_ISL_3164104	Human	Capital and Coast	0.75	no	Wellington SCL (WN)	AY.24	Older	Oceania	Institute of Environmental Science and Research (ESR)		Xiaoyun Ren, Matt Storey, Nikki Freed, Muhammad Faisal, Jing Wang, Hermes Perez, Anja Werno, Antje van der Linden, Arlo Upton, Chris Mansell, David Hammer, Dragana Drinkovic, Gary McAuliffe, Hana Sofia Andersson, James Ussher, Jill Sherwood, Josh Freeman, Julia Howard, Juliet Elvy, Mary DeAlmeida, Matt Blakiston, Matthew Rogers, Max Bloomfield, Michael Addidle, Michelle Balm, Sally Roberts, Sarah…			Male
Malawi/NHRL-COVseq0016/2021	2021-05-28	9	21I (Delta)	Malawi	0	Central Region MW	21I (Delta)	202121		EPI_ISL_4857740	Human	Lilongwe	0.73	no	NMRL_PHIM	AY.9.2	Older	Africa	National HIV Reference Laboratory, Ministry of Health, Public Health Institute of Malawi		Chilima BZ, Mvula BD, Chiwaula MJ, Bighignoli B, Malolo I, Chitenje M, Chabuka LB, Panja L, Mzumara TE, Gwayi S, Wolh S			Female	9.64
Gambia/PF6266/2021	2021-02-08	9	21I (Delta)	Gambia		Kombo	21I (Delta)	202106		EPI_ISL_6471601	Human		0.75	no	MRCG at LSHTM Genomics lab	AY.75	Older	Africa	MRCG at LSHTM Genomics lab		Abdul Karim sesay, Abdoulie Kanteh, Jarra Manneh, Mariama Kujabi, Bakary Sanyang,Dabiri Damilari,Yaya Bah
UnitedArabEmirates/AZ-USAFSAM-S4335/2021	2021-06-14	9	21I (Delta)	United Arab Emirates	0.01	Abu Dhabi	21I (Delta)	202124		EPI_ISL_3940074	Human		0.76	no	US Air Force School of Aerospace Medicine	B.1.617.2	Older	Asia	US Air Force School of Aerospace Medicine		Anthony Fries, Deanna Muehleman, Jennifer Meyer, William Gruner, Amanda Javorina, Carol Garrett, Sarah Purves, Clarise Starr, Elizabeth Macias		27	Male	9.64
Kuwait/KCCC-91012-3336424/2021	2021-06-21	10	21I (Delta)	Kuwait	0.01	Adan	21I (Delta)	202125		EPI_ISL_2833746	Human		0.76	no	Adan Hospital	B.1.617.2	Older	Asia	Kuwait Cancer Control Center		Shakir Bahzad, Mona Alateeqi		42	Male	9.64
Canada/NL-NML-89517/2021	2021-05-20	9	21I (Delta)	Canada	0	Newfoundland and Labrador	21I (Delta)	202120		EPI_ISL_4061031	Human		0.78	no	NL-Dr. Leonard A. Miller Centre for Health Services	AY.10	Older	North America	Newfoundland and Labrador - Eastern Health		Anna Majer, Shari Tyson, Grace Seo, Philip Mabon, Elsie Grudeski, Rhiannon Huzarewich, Russell Mandes, Anneliese Landgraff, Jennifer Tanner, Natalie Knox, Morag Graham, Gary Van Domselaar, Robert Needle, Yang Yu, Adel Malek, Laura Gilbert, George Zahariad		56	Male	9.64
USA/RI-RISHL-E01348/2021	2021-07-01	9	21I (Delta)	USA		Rhode Island	21I (Delta)	202126		EPI_ISL_3024126	Human		0.74	no		AY.9.2	Older	North America
Mexico/BCS-LANGEBIO_IMSS_1775/2021	2021-06-27	9	21I (Delta)	Mexico	0.01	Baja California Sur	21I (Delta)	202126		EPI_ISL_2942852	Human		0.8	no	Laboratorio Central de Epidemiologia (LCE)	AY.26	Older	North America	Unidad de Genomica Avanzada		Consorcio Mexicano de Vigilancia Genomica (CoViGen-Mex). Authors (in alphabetical order): Julio Elias Alvarado-Yaah, Carlos F. Arias, Santiago avila-Rios, Eduardo Becerril-Vargas, Victor Hugo Borja-Aburto, Celia Boukadida, Cristobal Chaidez-Quiroz, Juan Bautista Chale-Dzul, Ricardo Ciria Merce, Andreu Comas-Garcia, Celida Duque Molina, Julissa Enciso-Ibarra, Jose Antonio Enciso-Moreno, Gloria Ele…		43	Male	9.64
USA/ID-CDC-MMB09356066/2021	2021-07-01	9	21I (Delta)	USA		Idaho	21I (Delta)	202126		EPI_ISL_3110809	Human		0.77	no		AY.26	Older	North America						Female
Canada/MB-NML-94888/2021	2021-06-02	10	21I (Delta)	Canada	0	Manitoba	21I (Delta)	202122		EPI_ISL_3356873	Human		0.73	no	MB-Cadham Provincial laboratory	B.1.617.2	Older	North America	National Microbiology Laboratory (NML)		Anna Majer, Shari Tyson, Grace Seo, Philip Mabon, Elsie Grudeski, Rhiannon Huzarewich, Russell Mandes, Anneliese Landgraff, Jennifer Tanner, Natalie Knox, Morag Graham, Gary Van Domselaar, Paul Van Caeseele, Jared Bullard, David Alexander, Kerry Dust, Nathalie Bastien, Yan Li, Timothy Booth, Darian Hole, Madison Chapel, Kirsten Biggar, CanCOGeN's metadata curation team, Public Health Agency of Ca…		56	Male	9.64
Vietnam/VN664/2021	2021-05-05	8	21I (Delta)	Vietnam	0	Vinhphuc	21I (Delta)	202118		EPI_ISL_2455480	Human		0.82	no	National Hospital for Tropical Diseases	AY.57	Older	Asia	Oxford University Clinical Research Unit, Hanoi, Vietnam		Pham Ngoc Thach, Nguyen Thi Tam, Van Dinh Trang, Le Van Duyet, Nguyen Thu Trang, Nguyen Thi Hong Thuong, Nguyen Thi Kim Chi, Phan Manh Cuong, Thomas Kesteman, H.Rogier van Doorn on behalf of the OUCRU COVID-19 research group		48	Female	9.64
Vietnam/NHTD-OUCRU0815/2021	2021-06-01	9	21I (Delta)	Vietnam	0	Bac Ninh	21I (Delta)	202122		EPI_ISL_4504007	Human		0.82	no	National Hospital for Tropical Diseases	AY.57	Older	Asia	Oxford University Clinical Research Unit, Hanoi, Vietnam		Pham Ngoc Thach, Van Dinh Trang, Le Van Duyet, Nguyen Thi Kim Chi, Vu Ngoc Lien, Nguyen Thi Hang, Nguyen My Hanh, Nguyen Thi Hong Phuong, Tran Thi Van Dung, Ngo Thi Thu Hang, Nguyen Thi Nhu Ha, Luu Thi Dieu Lien, Nguyen Thu Trang, Nguyen Thi Hong Thuong, Trinh Cong Dien, Trinh Son Tung, Thomas Kesteman, Nguyen Thi Tam, H.Rogier van Doorn on behalf of the OUCRU COVID-19 research group		80	Male	9.64
Nepal/S-80/2021	2021-06-02	9	21I (Delta)	Nepal	0	Lumbini	21I (Delta)	202122		EPI_ISL_2674109	Human		0.75	no	National Public Health Laboratory/Provincial Public Health Laboratory -Lumbini	AY.50	Older	Asia	National Public Health Laboratory/CSIR-Institute of Genomics and Integrative Biology		National Public Health Laboratory Team /Provincial Public Health Laboratory -Lumbini Team		45	Female	9.64
Oman/rega-OM-108/2021	2021-05-16	9	21I (Delta)	Oman	0	Muscat	21I (Delta)	202120		EPI_ISL_4062901	Human		0.75	no	Sultan Qaboos University Hospital, Department of Microbiology & Immunology, Molecular Biology Section	AY.10	Older	Asia	KU Leuven, Rega Institute, Clinical and Epidemiological Virology		Tony Wawina-Bokalanga, Zakaryia Almuharrmi, Khuloud Al Maamari, Fatma BaAlawi, Abdullah Balkhair, Ishraq Al Kindi, Azza Alqayoudhi, Faiza Alnamaani, Omar Balkhair, Piet Maes		35	Female	9.64
Timor-Leste/TL1011/2021	2021-01-08	9	21J (Delta)	Timor-Leste		Timor-Leste	21J (Delta)	202101		EPI_ISL_4761833	Human		0.82	no	National Health Laboratory, Timor-Leste	AY.23	Older	Asia	Microbiological Diagnostic Unit - Public Health Laboratory (MDU-PHL)		Soares da Silva, E., Dolores de Jesus da Costa, M., Salles de Sousa, A., Jayanti Pereira Tilman, A., Antonia da Costa, E., Barreto, I., Marr, I., Wapling, J., Francis, J., Ximenes, J., Canisia, D., Freeman, K., Dakh, F., Douglas, N., Seemann, T., Horan, K., Sherry, N.
Timor-Leste/TL1013/2021	2021-02-08	9	21J (Delta)	Timor-Leste		Timor-Leste	21J (Delta)	202106		EPI_ISL_4761834	Human		0.82	no	National Health Laboratory, Timor-Leste	AY.23	Older	Asia	Microbiological Diagnostic Unit - Public Health Laboratory (MDU-PHL)		Soares da Silva, E., Dolores de Jesus da Costa, M., Salles de Sousa, A., Jayanti Pereira Tilman, A., Antonia da Costa, E., Barreto, I., Marr, I., Wapling, J., Francis, J., Ximenes, J., Canisia, D., Freeman, K., Dakh, F., Douglas, N., Seemann, T., Horan, K., Sherry, N.
Indonesia/JK-GSILab-681998/2021	2021-06-30	8	21J (Delta)	Indonesia		Jakarta	21J (Delta)	202126		EPI_ISL_3945471	Human		0.82	no	RSPI PROF DR. SULIANTI SAROSO, RS	AY.23	Older	Asia	Genomik Solidaritas Indonesia Laboratorium		Reinhart Gabriel, Vania Gavrila Wikasa, Teguh Sarry Hartono, Dwi Oktavia, Tiranti Vindha, Ngabila Salama, Anna Christina Brazia, David Hendra Haryanto, Pratiwi Srikandi Yudhastari, Dhahlia Agustina Cahyono, Gracia Felias Enos Korompis, Annisa Muthiah Sukirman, Anuraj Shankar, Louisa Markus, Meutia Ayuputeri Kumaheri, Ariel Pradipta		28	Male
Australia/NT331/2021	2021-06-26	7	21J (Delta)	Australia	0.01	Northern Territory	21J (Delta)	202125		EPI_ISL_2839563	Human		0.82	no	Royal Darwin Hospital Pathology	AY.23	Older	Oceania	MDU-PHL		Meumann, E., Caly L., Seemann T., Sait, M.L., Druce J., Sherry, N.L.				9.64
Slovakia/UVZ_PL36_G2_17786/2021	2021-01-09	9	21J (Delta)	Slovakia		Nitra	21J (Delta)	202101		EPI_ISL_4551303	Human	Komarno	0.86	no	Public Health Authority of the Slovak Republic	AY.122	Older	Europe	Laboratory of Genomics and Bioinformatics, Comenius University Science Park		Tatiana Sedláčková, Diana Rusňáková, Miroslav Böhmer, Anna Gičová, Jaroslav Budiš, Tomáš Szemes, Jakub Styk		29	Male
NewZealand/21MV0425/2021	2021-05-18	8	21J (Delta)	New Zealand	0	Auckland	21J (Delta)	202120		EPI_ISL_2406490	Human		0.81	no	LabPLUS	B.1.617.2	Older	Oceania	Institute of Environmental Science and Research (ESR)		Rachel Boyle, SallyAnn Harbison, Olivia Stroeven, Xiaoyun Ren, Matt Storey, Nikki Freed, Muhammad Faisal, Jing Wang, Hermes Perez, Anja Werno, Antje van der Linden, Arlo Upton, Chris Mansell, David Hammer, Dragana Drinkovic, Gary McAuliffe, Hana Sofia Andersson, James Ussher, Jill Sherwood, Josh Freeman, Julia Howard, Juliet Elvy, Mary DeAlmeida, Matt Blakiston, Matthew Rogers, Max Bloomfield, Mi…			Female	9.64
USA/ID-BVAMC-739824/2021	2021-07-01	7	21J (Delta)	USA		Idaho	21J (Delta)	202126		EPI_ISL_3100675	Human		0.82	no		AY.122	Older	North America						Female
Monaco/IPP14904/2021	2021-05-21	10	21J (Delta)	Monaco	0	Monaco	21J (Delta)	202120		EPI_ISL_2923153	Human		0.83	no	Labo Analyses Med	AY.122	Older	Europe	National Reference Center for Viruses of Respiratory Infections, Institut Pasteur, Paris		Marion Barbet, Sylvie Behillil, Méline Bizard, Angela Brisebarre, Camille Capel, Vincent Enouf, Louise Lefrançois, Frédéric Lemoine, Christophe Malabat, Corinne Maufrais, Hub Bioinformatique Biostatistiques, Etienne Simon-Lorière, Maud Vanpeene, Sylvie Van der Werf ,DURIVAULT Jérôme		14	Female	9.64
HongKong/CM21000417/2021	2021-06-29	8	21J (Delta)	Hong Kong		Hong Kong	21J (Delta)	202126		EPI_ISL_3019478	Human		0.85	no	Temporary Specimen Collection Centre at the AsiaWorld-Expo	AY.122	Older	Asia	Hong Kong Department of Health		Alan K.L. Tsang, Peter C.W. Yip, Ken H.L. Ng, Edman T.K. Lam, Rickjason C.W. Chan		54	Female
Switzerland/GE-HUG-34579445/2021	2021-06-22	7	21J (Delta)	Switzerland	0.01	Geneva	21J (Delta)	202125		EPI_ISL_2790091	Human		0.84	no	University Hospitals of Geneva, Laboratory of Virology	AY.122	Older	Europe	HUG, Laboratory of Virology and the Health2030 Genome Center		Samuel Cordey, Ana Rita Goncalves, Laurent Kaiser, Lorenzo Cerutti, Henri Pegeot, Melyssa Elies, Deborah Penet, Keith Harshman, Ioannis Xenarios, Emmanouil Dermitzakis				9.64
DominicanRepublic/1456087/2021	2021-04-11	9	21J (Delta)	Dominican Republic		Dominican Republic	21J (Delta)	202115		EPI_ISL_9413663	Human		0.83	no	Laboratorio Nacional de Salud Pública Dr. Defillo (LNSPDD)	AY.3	Older	North America	Genomics and Proteomics Departament, Gorgas Memorial Institute For Health Studies		Isaac Miguel , Yvonne Imbert, Lucia de la Cruz, Ronald Skewes, Grey Benoit, Leyda Abrego, Marlene Castillo, Melissa Gaitan ,Oris Chavarria, Jessica Gondola, Ambar Moreno, Claudia Gonzalez V, Alexander A Martinez		19
USA/MO-CDC-LC0092301/2021	2021-07-01	8	21J (Delta)	USA		Missouri	21J (Delta)	202126		EPI_ISL_3018073	Human		0.82	no		AY.3	Older	North America						Male
Iraq/DSeq-C38/2021	2021-06-13	10	21J (Delta)	Iraq	0.01	Iraqi Kurdistan	21J (Delta)	202124		EPI_ISL_4574554	Human	Sulaimani	0.84	no	Shakha Medical Mall Hospital	AY.33	Older	Asia	DeepSeq Nottingham		Paywast Jamal Jalal, Sazan Qadir Maulud, Shalaw Sardar Faraj, Alex Tarr, Jonathan Ball, C Patrick McClure, Nadine Holmes, Matthew Carlisle, Christopher Moore, Fei Sang, Johnny Debebe, Victoria Wright, Matthew Loose		50	Female	9.64
Maldives/MAV71299/2021	2021-06-15	10	21J (Delta)	Maldives	0.01	Gaafu Alifu Atoll	21J (Delta)	202124		EPI_ISL_3540077	Human	Villingili	0.8	no	Indira Gandhi Memorial Hospital	AY.95	Older	Asia	Indiar Gandhi Memorial Hospital		D. Fathmath Nazla Rafeeq, Ms. Aminath Nazfa, Ms. Aishath Shuhudha, Ms. Fathimath Zimna, Mr. Ibrahim Nishan Ahmed		27	Female	9.64
Singapore/1319/2021	2021-05-28	10	21J (Delta)	Singapore	0	Singapore	21J (Delta)	202121		EPI_ISL_2508975	Human		0.86	no	National Public Health Laboratory, National Centre for Infectious Diseases	B.1.617.2	Older	Asia	National Public Health Laboratory, National Centre for Infectious Diseases		Tze Minn Mak, Zhenyang Zhou, Royce Ang, Lin Cui, Raymond Tzer Pin Lin		27	Female	9.64
Qatar/QA.QU_18.19.C8/2021	2021-06-02	8	21J (Delta)	Qatar	0	Doha	21J (Delta)	202122		EPI_ISL_2843273	Human		0.83	no	Ministry of Public Health / Hamad Medical Corporation	AY.44	Older	Asia	Biomedical Research Center (BRC), Qatar University / Qatar Genome Project (QGP)		BRC: Fatiha M. Benslimane, Heba A. Al-Khatib, Oal Al-Jamal, Dana Al-Batesh, Hadi M. Yassine, Asmaa A. Al-Thani. MOPH and HMC: Abdullatif Al-Khal, Muna A. S. Al-Maslamani, Mashael A. Al-Bader, Hamda Alromaihi, Roberto Bertollini, Peter V. Coyle, Einas A. E. Al-Kuwari, Hamad E. Al-Romaihi, Salih Al-Marri, Mohammed Al-Thani, Reham A. El-Kahlout. QBB: Tasneem Al-Hamad, Dina Elgakhlab QGP: Fatima H. A…		34	Male	9.64
Mexico/CHP-LANGEBIO_IMSS_1863/2021	2021-06-30	8	21J (Delta)	Mexico		Chiapas	21J (Delta)	202126		EPI_ISL_2942927	Human		0.85	no	Laboratorio Central de Epidemiologia (LCE)	AY.100	Older	North America	Unidad de Genomica Avanzada		Consorcio Mexicano de Vigilancia Genomica (CoViGen-Mex). Authors (in alphabetical order): Julio Elias Alvarado-Yaah, Carlos F. Arias, Santiago avila-Rios, Eduardo Becerril-Vargas, Victor Hugo Borja-Aburto, Celia Boukadida, Cristobal Chaidez-Quiroz, Juan Bautista Chale-Dzul, Ricardo Ciria Merce, Andreu Comas-Garcia, Celida Duque Molina, Julissa Enciso-Ibarra, Jose Antonio Enciso-Moreno, Gloria Ele…		29	Female
USA/DE-DHSS-B1124100/2021	2021-07-01	9	21J (Delta)	USA		Delaware	21J (Delta)	202126		EPI_ISL_5621858	Human		0.81	no		AY.25	Older	North America
USA/OK-CDC-LC0092149/2021	2021-07-01	9	21J (Delta)	USA		Oklahoma	21J (Delta)	202126		EPI_ISL_3017976	Human		0.77	no		AY.25	Older	North America						Female
USA/DC-CDC-LC0090843/2021	2021-07-01	8	21J (Delta)	USA		District of Columbia	21J (Delta)	202126		EPI_ISL_3017449	Human		0.81	no		AY.103	Older	North America						Male
USA/ID-CDC-LC0092446/2021	2021-07-01	8	21J (Delta)	USA		Idaho	21J (Delta)	202126		EPI_ISL_3017981	Human		0.83	no		AY.103	Older	North America						Female
Namibia/CERI-KRISP-K022502/2021	2021-06-09	7	21J (Delta)	Namibia	0	Ohangwena	21J (Delta)	202123		EPI_ISL_5327889	Human		0.83	no	Namibia Institute of Pathology LTD, Windhoek Central Hospital	AY.91	Older	Africa	CERI, Centre for Epidemic Response and Innvoation, Stellenbosch University and KRISP, KZN Research Innovation and Sequencing Platform, UKZN.		Iyaloo Constantinus, Andreas Shiningavamwe, Ndahafa Frans, Ndumbu Pentikainen, Nathalia !Garus-Oas, Giandhari Jennifer, Pillay Sureshnee, Yajna Ramphal, Naidoo Yeshnee, Tshiabuila Derek,Tegally Houriiyah, San James, Wilkinson Eduan, de Oliveira Tulio		38	Male	9.64
Oman/rega-OM-166/2021	2021-06-20	6	21J (Delta)	Oman	0.01	Muscat	21J (Delta)	202125		EPI_ISL_4063004	Human		0.79	no	Sultan Qaboos University Hospital, Department of Microbiology & Immunology, Molecular Biology Section	AY.102	Older	Asia	KU Leuven, Rega Institute, Clinical and Epidemiological Virology		Tony Wawina-Bokalanga, Zakaryia Almuharrmi, Khuloud Al Maamari, Fatma BaAlawi, Abdullah Balkhair, Ishraq Al Kindi, Azza Alqayoudhi, Faiza Alnamaani, Omar Balkhair, Piet Maes		34	Female	9.64
Israel/SMC-7004623/2021	2021-06-26	8	21J (Delta)	Israel	0.01	Israel	21J (Delta)	202125		EPI_ISL_3019627	Human		0.83	no	Shamir Medical Center (Asaf Harofe)	AY.1	Older	Asia	Shamir Medical Center (Asaf Harofe)		Nir Rainy,Chen Weiner,Reut Sorek Abramovich,Yevgeni Yegorov,Anna Vishnevsky,Patricia Benveniste-Lekovitz,Abu Hamad Ramzia,Adina Bar Chaim		20	Male	9.64
Botswana/R19B3_BHP_AAB70002/2021	2021-06-17	8	21J (Delta)	Botswana	0.01	Chobe District	21J (Delta)	202124		EPI_ISL_2820291	Human	Kasane	0.85	no	Kasane Primary Hospital Laboratory	AY.116	Older	Africa	Botswana Harvard HIV Reference Laboratory		Sikhulile Moyo, Wonderful T. Choga, Dorcas Maruapula, Agnes Karutwaeng, Rose Munyere, Keoratile Ntshambiwa, Thongbotho Mphoyakgosi, Boitumelo Zuze, Botshelo Radibe, Legodile Kooepile, Ontlametse T. Bareng, Roger Shapiro, Shahin Lockman, Joseph Makhema, Madisa Mine, Mosepele Mosepele, Simani Gaseitsiwe		41	Male	9.64
Mexico/COA-LANGEBIO_IMSS_1691/2021	2021-07-01	10	21J (Delta)	Mexico		Coahuila	21J (Delta)	202126		EPI_ISL_2942780	Human		0.84	no	Centro de Investigacion Biomedica del Noreste (CIBIN)	AY.105	Older	North America	Unidad de Genomica Avanzada		Consorcio Mexicano de Vigilancia Genomica (CoViGen-Mex). Authors (in alphabetical order): Julio Elias Alvarado-Yaah, Carlos F. Arias, Santiago avila-Rios, Eduardo Becerril-Vargas, Victor Hugo Borja-Aburto, Celia Boukadida, Cristobal Chaidez-Quiroz, Juan Bautista Chale-Dzul, Ricardo Ciria Merce, Andreu Comas-Garcia, Celida Duque Molina, Julissa Enciso-Ibarra, Jose Antonio Enciso-Moreno, Gloria Ele…		26	Female
Fiji/FJ139/2021	2021-05-06	7	21J (Delta)	Fiji	0	Fiji	21J (Delta)	202118		EPI_ISL_4820045	Human		0.82	no	Fiji Centre for Communicable Disease Control	AY.44	Older	Oceania	Microbiological Diagnostic Unit - Public Health Laboratory (MDU-PHL)		Sahukhan, A., Faktaufon, D., Singh, S., Cabemaiwai, T., Seemann, T., Horan, K., Sherry, N.L.				9.64
Fiji/FJ1163/2021	2021-06-25	8	21J (Delta)	Fiji	0.01	Fiji	21J (Delta)	202125		EPI_ISL_4819880	Human		0.81	no	Fiji Centre for Communicable Disease Control	AY.82	Older	Oceania	Microbiological Diagnostic Unit - Public Health Laboratory (MDU-PHL)		Sahukhan, A., Faktaufon, D., Singh, S., Cabemaiwai, T., Seemann, T., Horan, K., Sherry, N.L.				9.64
SouthSudan/UG710/2021	2021-06-18	8	21J (Delta)	South Sudan	0.01	South Sudan	21J (Delta)	202124		EPI_ISL_3546347	Human		0.84	no	South Sudan Ministry of Health, WHO South Sudan, MRC/UVRI & LSHTM Uganda Research Unit	AY.46	Older	Africa	MRC/UVRI & LSHTM Uganda Research Unit, South Sudan Ministry of Health, WHO South Sudan		Joseph Francis Wamala, Abe G. Abias, Dennis Kenyi Lodiongo, Sudhir Bunga, James Ayei, Lul Lojok Deng, Richard Lino Loro Lako, John Rumunu, Juma John HM, Dan Lule Bugembe, Pontiano Kaleebu, Matthew Cotten, My V.T. Phan				9.64
Kenya/C100180/2021	2021-06-13	7	21J (Delta)	Kenya	0.01	Kenya	21J (Delta)	202124		EPI_ISL_3049464	Human		0.84	no	KEMRI-Wellcome Trust Research Programme,Kilifi	AY.46	Older	Africa	KEMRI-Wellcome Trust Research Programme,Kilifi		Githinji G.,Matoke D.,Mohamed K.S.,de Laurent Z.,Mburu M.W.,Thiongo K.		45	Female	9.64
Taiwan/14409/2021	2021-06-22	7	21J (Delta)	Taiwan	0.01	Pingtung County	21J (Delta)	202125		EPI_ISL_3000157	Human		0.84	no	Centers for Disease Control, R.O.C. (Taiwan)	AY.46	Older	Asia	Centers for Disease Control, R.O.C. (Taiwan)		Ji-Rong Yang, Yu-Chi-Lin, Jung-Jung Mu, Ming-Tsan-Liu		73	Male	9.64
Spain/UN-ORC01343/2020	2020-03-20	1	20A	Spain		Spain	20A	202012		EPI_ISL_4505872	Human		0.03	no	Biobanco de Investigación	B.1	Older	Europe	IAME UMR1137 Inserm, Université de Paris, Hôpital Bichat		Antoine Bridier-Nahmias, Romain Coppée, Matilda Berkell, Samuel Lebourgeois, Surbhi Malhotra, Anna Maria Franco Yusti, Quentin Le Hingrat, Lena Daniel, Gilles Collin, Alexandre Storto, Mélanie Bertine, Charlotte Charpentier, Nadhira Houhou-Fidouh, Diane Descamps, Benoit Visseaux		74	Male
USA/AL-QDX-396/2020	2020-03-23	1	20A	USA		Alabama	20A	202013		EPI_ISL_571017	Human		0.06	no		B.1	Older	North America						Female
Mexico/CMX-INER-02/2020	2020-03-13	1	20A	Mexico		Mexico City	20A	202011		EPI_ISL_424348	Human		0.03	no	Instituto Nacional de Enfermedades Respiratorias	B.1	Older	North America	Instituto Nacional de Enfermedades Respiratorias		Joel Armando Vázquez Pérez, Celia Boukadida, Santiago Avila Ríos, Mario Mújica Sánchez, José Arturo Martínez Orozco, Eduardo Becerril Vargas, Jorge Salas Hernández, Irma López Martínez, Lucia Hernández Rivas, Gisela Barrera Badillo, Edgar Mendieta Condado, Fabiola Garcés Ayala, Adnan Araiza Rodríguez, José Ernesto Ramírez González, Victor Hugo Borja Aburto, Concepción Grajales Muñiz, Cesar Raúl G…		55	Female
USA/RI-CDC-03063123-001/2020	2020-02-28	1	20A	USA		Rhode Island	20A	202009		EPI_ISL_419553	Human		0.03	no		B.1	Older	North America						Male
Bolivia/SAN-UPCH-1078/2020	2020-05-21	1	20A	Bolivia		Santa Cruz BO	20A	202021		EPI_ISL_5148191	Human		0.02	no	Laboratorio de Diagnóstico e Investigación BIOSCIENCE SRL	B.1.600	Older	South America	Laboratorio de Genómica Microbiana, Universidad Peruana Cayetano Heredia		Pablo Tsukayama, Alejandra Dávila-Barclay, Guillermo Salvatierra, Luis González, Pedro E. Romero, Diego Cuicapuza, Janet Huancachoque, Pool Marcos, Esdenka Pérez, Mauricio Prado, Freddy Tinajeros, Paula Carballo		56	Male
Bolivia/26955/2020	2020-04-20	1	20A	Bolivia		Tarija	20A	202017		EPI_ISL_837573	Human		0.03	no	Centro Nacional de Enfermedades Tropicales (CENETROP)	B.1.600	Older	South America	Laboratory of Respiratory Viruses and Measles, Oswaldo Cruz Institute, FIOCRUZ		Paola Resende, Roxana Loayza, Cinthia Avila, Luciana Appolinario, Fernando Motta, Anna Carolina Paixao, Ana Carolina Mendonca, Marilda Siqueira on behalf of the Fiocruz COVID-19 Genomic Surveillance Network
Australia/QLD1222/2020	2020-03-22	1	20A	Australia		Queensland	20A	202013		EPI_ISL_639813	Human		0.03	no	Queensland Health Forensic and Scientific Services	B.1	Older	Oceania	Queensland Health Forensic and Scientific Services		Son Nguyen et al
Chile/RM-130924/2020	2020-07-22	1	20A	Chile		Region Metropolitana de Santiago	20A	202030		EPI_ISL_746623	Human	Santiago CL	0.05	no	Genetica Molecular and Subdepartamento de Virologia ISP Chile	B.1	Older	South America	Instituto de Salud Publica de Chile		Javier Tognarelli, Barbara Parra, Loredana Arata, Jaime Lagos, Gisselle Barra, Patricia Bustos, Rodrigo Fasce, Andres Castillo, Jorge Fernandez		50	Male
Mexico/CHH-InDRE-49/2020	2020-07-01	1	20A	Mexico		Chihuahua	20A	202027		EPI_ISL_516617	Human		0.02	no	Instituto de Diagnostico y Referencia Epidemiologicos (INDRE)	B.1.609	Older	North America	Instituto de Diagnostico y Referencia Epidemiologicos (INDRE)		Ernesto Ramirez-Gonzalez, Abril Rodriguez-Maldonado, Claudia Wong-Arambula , Natividad Cruz-Ortiz, Tatiana Nunez-Garcia, Dayanira Arellano-Suarez, Adnan Araiza-Rodriguez, Fabiola Garces-Ayala, Lucia Hernandez-Rivas, Irma Lopez-Martinez, Gisela Barrera-Badillo.		49	Female
Mexico/SLP-UASLP-AH1COV2SS028_S17/2020	2020-05-26	2	20A	Mexico		San Luis Potosi	20A	202022		EPI_ISL_1494726	Human		0.08	no	Centro de Investigación en Ciencias de la Salud y Biomedicina, U.A.S.LP.	B.1.189	Older	North America	Centro de Investigación en Ciencias de la Salud y Biomedicina, U.A.S.LP.		MD PhD Sofía Bernal Silva		96	Male
Mexico/TLA-InDRE-IBT-73/2020	2020-06-06	1	20A	Mexico		Tlaxcala	20A	202023		EPI_ISL_1301692	Human		0.06	no	Instituto de Diagnostico y Referencia Epidemiologicos InDRE_RNLSP	B.1.189	Older	North America	Instituto de Biotecnología de la UNAM		Authors from IBT, IMSS, InDRE and INER (in alphabetical order): Carlos F. Arias, Santiago Ávila-Ríos, Gisela Barrera-Badillo, Eduardo Becerril-Vargas, Celia Boukadida, Natividad Cruz-Ortiz, Larissa Fernandes-Matano, Ricardo Grande, Lucia Hernandez-Rivas, Alejandra Hernández-Terán, Pavel Isa, Irma Lopez-Martinez, José Arturo Martínez-Orozco, Margarita Matías-Florentino, Fidencio Mejía-Nepomuceno, …		60	Male
Mexico/CAM-InDRE-IBT-35/2020	2020-06-04	1	20A	Mexico		Campeche	20A	202023		EPI_ISL_1301702	Human		0.02	no	Instituto de Diagnostico y Referencia Epidemiologicos InDRE_RNLSP	B.1.609	Older	North America	Instituto de Biotecnología de la UNAM		Authors from IBT, IMSS, InDRE and INER (in alphabetical order): Carlos F. Arias, Santiago Ávila-Ríos, Gisela Barrera-Badillo, Eduardo Becerril-Vargas, Celia Boukadida, Natividad Cruz-Ortiz, Larissa Fernandes-Matano, Ricardo Grande, Lucia Hernandez-Rivas, Alejandra Hernández-Terán, Pavel Isa, Irma Lopez-Martinez, José Arturo Martínez-Orozco, Margarita Matías-Florentino, Fidencio Mejía-Nepomuceno, …		30	Female
Mexico/QUE-InDRE_402/2020	2020-07-30	2	20A	Mexico		Queretaro	20A	202031		EPI_ISL_1054972	Human		0.08	no	Instituto de Diagnostico y Referencia Epidemiologicos INDRE_RNLSP	B.1	Older	North America	Instituto de Diagnostico y Referencia Epidemiologicos (INDRE)		Claudia Wong-Arambula, Abril Rodriguez-Maldonado, Fabiola Garces-Ayala, Adnan Araiza-Rodriguez, David Fragoso-Fonseca, Sergio Rangel-Guerrero, Mayra Jimenez-Morales, Nancy Munoz-Hernandez, Natividad Cruz-Ortiz, Tatiana Nunez-Garcia, Gisela Barrera-Badillo, Lucia Hernandez-Rivas, Irma Lopez-Martinez, Ernesto Ramirez-Gonzalez.		38	Male
Mexico/COL-IBT-IMSS-463/2020	2020-04-27	1	20A	Mexico		Colima	20A	202018		EPI_ISL_1301646	Human		0.03	no	Laboratorio Central de Epidemiología IMSS	B.1.609	Older	North America	Instituto de Biotecnología de la UNAM		Authors from IBT, IMSS, InDRE and INER (in alphabetical order): Carlos F. Arias, Santiago Ávila-Ríos, Gisela Barrera-Badillo, Eduardo Becerril-Vargas, Celia Boukadida, Natividad Cruz-Ortiz, Larissa Fernandes-Matano, Ricardo Grande, Lucia Hernandez-Rivas, Alejandra Hernández-Terán, Pavel Isa, Irma Lopez-Martinez, José Arturo Martínez-Orozco, Margarita Matías-Florentino, Fidencio Mejía-Nepomuceno, …		27	Male
Mexico/CHP-InDRE-23/2020	2020-05-04	2	20A	Mexico		Chiapas	20A	202019		EPI_ISL_493338	Human		0.05	no	Instituto de Diagnostico y Referencia Epidemiologicos (INDRE)	B.1	Older	North America	Instituto de Diagnostico y Referencia Epidemiologicos (INDRE)		Gisela Barrera-Badillo , Abril Rodriguez-Maldonado, Claudia Wong-Arambula , Natividad Cruz-Ortiz, Tatiana Nunez-Garcia, Dayanira Arellano-Suarez, Fabiola Garces-Ayala, Edgar Mendieta-Condado, Lucia Hernandez-Rivas, Irma Lopez-Martinez, Ernesto Ramirez-Gonzalez.		68	Female
U0551	2020-10-21	1	20A	USA		Idaho	20A	202043				Latah County	0.11	yes		B.1.609		North America								19	18-24	Female	University
U0566	2020-10-21	1	20A	USA		Idaho	20A	202043				Latah County	0.07	yes		B.1.609		North America								19	18-24	Male	University
Mexico/SON-InDRE-IBT-93/2020	2020-06-06	1	20A	Mexico		Sonora	20A	202023		EPI_ISL_1301706	Human		0.03	no	Instituto de Diagnostico y Referencia Epidemiologicos InDRE_RNLSP	B.1.609	Older	North America	Instituto de Biotecnología de la UNAM		Authors from IBT, IMSS, InDRE and INER (in alphabetical order): Carlos F. Arias, Santiago Ávila-Ríos, Gisela Barrera-Badillo, Eduardo Becerril-Vargas, Celia Boukadida, Natividad Cruz-Ortiz, Larissa Fernandes-Matano, Ricardo Grande, Lucia Hernandez-Rivas, Alejandra Hernández-Terán, Pavel Isa, Irma Lopez-Martinez, José Arturo Martínez-Orozco, Margarita Matías-Florentino, Fidencio Mejía-Nepomuceno, …		80	Female
Mexico/SIN-InDRE-IBT-24/2020	2020-06-05	1	20A	Mexico		Sinaloa	20A	202023		EPI_ISL_1301543	Human		0.02	no	Instituto de Diagnostico y Referencia Epidemiologicos InDRE_RNLSP	B.1.609	Older	North America	Instituto de Biotecnología de la UNAM		Authors from IBT, IMSS, InDRE and INER (in alphabetical order): Carlos F. Arias, Santiago Ávila-Ríos, Gisela Barrera-Badillo, Eduardo Becerril-Vargas, Celia Boukadida, Natividad Cruz-Ortiz, Larissa Fernandes-Matano, Ricardo Grande, Lucia Hernandez-Rivas, Alejandra Hernández-Terán, Pavel Isa, Irma Lopez-Martinez, José Arturo Martínez-Orozco, Margarita Matías-Florentino, Fidencio Mejía-Nepomuceno, …		57	Female
USA/UT-CDC-LC0014831/2021	2021-02-09	3	20A	USA		Utah	20A	202106		EPI_ISL_1163064	Human		0.06	no		B.1.609	Older	North America						Female
U1662	2021-02-26	4	20A	USA		Idaho	20A	202108				Latah County	0.06	yes		B.1.609		North America								32	31-40	Male	University
USA/AK-PHL006/2020	2020-03-16	1	20A	USA		Alaska	20A	202012		EPI_ISL_420305	Human	Anchorage-Mat Su	0.03	no		B.1	Older	North America						Female
USA/ID-QDX-1719/2020	2020-03-16	1	20A	USA		Idaho	20A	202012		EPI_ISL_604028	Human		0.03	no		B.1	Older	North America						Female
USA/MO-MSPHL-000481/2020	2020-04-06	1	20A	USA		Missouri	20A	202015		EPI_ISL_1392842	Human		0.03	no		B.1	Older	North America
Mexico/YUC-NYGC-29536-20/2020	2020-08-03	2	20A	Mexico		Yucatan	20A	202032		EPI_ISL_3024017	Human		0.03	no	Universidad Autonoma de Yucatan	B.1	Older	North America	New York Genome Center		Michael Zody, Andre Corvelo, Dayna M. Oschwald, Amy Baldwin, Samantha Fennessey, Tom Maniatis, Ayora-Talavera G, Granja-Perez P, Villanueva-Jorge S, Chan-Gasca M, Yam-Pool E, Aviles-Gomez E, Flores-Quintal F, Lopez-Coral L.		53	Female
Mexico/NLE-UANL-046/2020	2020-05-09	1	20A	Mexico		Nuevo Leon	20A	202019		EPI_ISL_961796	Human		0.03	no	Laboratorio de Infectología, Servicio de Infectología, Hospital Universitario Dr. José Eleuterio González - Universidad Autónoma de Nuevo León	B.1	Older	North America	Laboratorio de Infectología Molecular, Departamento de Bioquímica y Medicina Molecular,Facultad de Medicina - Universidad Autónoma de Nuevo León		Kame A. Galán-Huerta, María F. Herrera-Saldivar, Natalia Martínez-Acuña, Sonia A. Lozano-Sepúlveda, Daniel Arellanos-Soto, Ana M. Rivas-Estilla, Paola Bocanegra-Ibarias, Samantha M. Flores-Treviño, Elvira Garza-González, Eduardo Perez-Alba, Laura Nuzzolo-Shihadeh, Adrian Camacho-Ortiz		58	Female
Senegal/4033282/2021	2021-02-21	3	20A	Senegal		Dakar	20A	202108		EPI_ISL_8527772	Human		0.07	no	Institut Pasteur de Dakar	B.1.609	Older	Africa	Institut Pasteur de Dakar		Diallo Amadou, Diagne Moussa Moise, Dia Ndongo, Sankhe Safietou, Ndiaye Ndack, Loucoubar Cheikh, Faye Ousmane, Sall Amadou Alpha		39	Male
Slovakia/UKBA-321/2020	2020-09-16	1	20A	Slovakia		Bratislava	20A	202038		EPI_ISL_583488	Human		0.04	no	Institute of Virology, Biomedical Research Center of the Slovak Academy of Sciences, Bratislava	B.1.416.1	Older	Europe	Faculty of Natural Sciences, Comenius University, Bratislava		Broňa Brejová, Viktória Hodorová, Kristína Boršová, Viktória Čabanová, Dominika Fričová, Sabina Fumačová Havlíková, Juraj Kopáček, Martina Ličková, Ľubomíra Lukáčiková, Martina Neboháčová, Monika Sláviková, Edita Staroňová, Elena Tichá, Tomáš Vinař, Jozef Nosek, Boris Klempa		2	Female
Senegal/THI-JOA-0159/2020	2020-08-08	1	20A	Senegal		Thies	20A	202032		EPI_ISL_1827915	Human	Joal-Fadiouth	0.04	no	Institute for Health Research, Epidemiological Surveillance and Training (IRESSEF)	B.1.416	Older	Africa	Abbott Laboratories		Souleymane Mboup, Ambroise Ahouidi, Adbou Padane, Nafissatou Leye, Moustapha Mbow, Aminata Mboup, Papa Alassane Diaw, Cyrille Diedhiou, Aminata Dia , Anna julienne selbe Ndiaye, Ndeye Diabou Diagne, Ana Olivo, Todd Meyer, Barbara Harris, Mary Rodgers, Gavin Cloherty		33	Female
BurkinaFaso/595/2020	2020-06-21	1	20A	Burkina Faso		Sud-Ouest	20A	202026		EPI_ISL_660516	Human	Batié	0.04	no	Laboratoire de Microbiologie CHU Souro Sanou	B.1.416	Older	Africa	Centre Muraz		Abdoul-Salam Ouedraogo, Yacouba Sawadogo, Essia Belarbi, Grit Schubert, Fabian Leendertz, Arsène Zongo, Soumeya Ouangraoua, Zekiba Tarnagda, Lassana Sangaré, Halidou Tinto		43	Male
Spain/AN-IBV-98001770/2020	2020-04-10	1	20A	Spain		Andalusia	20A	202015		EPI_ISL_538147	Human	Sevilla	0.03	no	Servicio de Microbiología y Parasitología clínica. UCEIMP. Hospital Universitario Virgen del Rocío/IBIS/CSIC/US	B.1	Older	Europe	SeqCOVID-SPAIN consortium/IBV(CSIC)		Guillermo Martín Gutiérrez, Ángel Rodríguez Villodres, Lidia Gálvez Benitez, Verónica González Galán, Javier Aznar Martín and SeqCOVID-SPAIN consortium			Female
EquatorialGuinea/39594/2020	2020-07-19	1	20A	Equatorial Guinea		Bioko Norte	20A	202030		EPI_ISL_1672557	Human	Malabo	0.03	no	Laboratorio de Investigaciones de Baney	B.1.192	Older	Africa	Swiss Tropical and Public Health Institute		Carlos Cortes, Claudia Daubenberger, Guillermo Garcia, Salome Hosch, Bonifacio Manguire Nlavo, Maximilian Mpina, Elizabeth Nyakarungu, Diosdado Odjama Nseng Ada, Mitoha Ondo O Ayekaba, Tobias Schindler, Philip Wonder Phiri		43	Male
EquatorialGuinea/16819/2020	2020-06-10	1	20A	Equatorial Guinea		Bioko Norte	20A	202024		EPI_ISL_648361	Human	Baney	0.07	no	Laboratorio de Investigaciones de Baney	B.1.192	Older	Africa	University Hospital Basel, Clinical Bacteriology		Carlos Cortes, Claudia Daubenberger, Adrian Egli, Guillermo Garcia, Salome Hosch, Bonifacio Manguire Nlavo, Alfredo Mari, Maximilian Mpina, Elizabeth Nyakarungu, Diosdado Odjama Nseng Ada, Mitoha Ondo O Ayekaba, Tim Roloff, Tobias Schindler, Helena Seth-Smith, Madlen Stange, Philip Wonder Phiri		52	Male
Nicaragua/MAN-89/2020	2020-03-25	1	20A	Nicaragua		Nicaragua	20A	202013		EPI_ISL_9160088	Human		0.03	no	CNDR	B.1	Older	North America	MSHS Pathogen Surveillance Program		Aubree Gordon, Angel Balmaseda, Cristhiam Cerpas, Gerald Vasquez, Hanny Moreira, John Kubale, Aria Rooker, Adriana van de Guchte, Keith Farrugia, Zhain Khalil, Ana Gonzalez-Reiche, Viviana Simon, Harm van Bakel		46	Female
Nicaragua/MAN-100/2020	2020-03-25	1	20A	Nicaragua		Nicaragua	20A	202013		EPI_ISL_9159586	Human		0.03	no	CNDR	B.1	Older	North America	MSHS Pathogen Surveillance Program		Aubree Gordon, Angel Balmaseda, Cristhiam Cerpas, Gerald Vasquez, Hanny Moreira, John Kubale, Aria Rooker, Adriana van de Guchte, Keith Farrugia, Zhain Khalil, Ana Gonzalez-Reiche, Viviana Simon, Harm van Bakel		23	Male
USA/AK-PHL383/2020	2020-05-31	1	20A	USA		Alaska	20A	202023		EPI_ISL_560554	Human	Anchorage-Mat Su	0.03	no		B.1.181	Older	North America
USA/ID-UW-4461/2020	2020-03-29	1	20A	USA		Idaho	20A	202014		EPI_ISL_426075	Human		0.03	no		B.1	Older	North America
Argentina/PAIS-A0007/2020	2020-03-30	1	20A	Argentina		Buenos Aires	20A	202014		EPI_ISL_430799	Human		0.03	no	Laboratorio de Virología del Hospital de Niños Dr. Ricardo Gutierrez	B.1	Older	South America	Área de Secuenciación del Laboratorio de Virología del Hospital de Niños Dr. Ricardo Gutierrez on behalf of 'Proyecto Argentino Interinstitucional de genomica de SARS-CoV-2' (PAIS Consortium)		Nabaes Jodar, MS; Goya, S; Natale, MI; Lusso, S; Gravis, E; Mistchenko, AS; Valinotto, LE; Viegas, M.		37	Male
Scotland/EDB3628/2020	2020-04-27	1	20A	United Kingdom		Scotland	20A	202018		EPI_ISL_439300	Human		0.03	no	Virology Department, Royal Infirmary of Edinburgh, NHS Lothian / School of Biological Sciences, University of Edinburgh / Institute of Genetics and Molecular Medicine, University of Edinburgh	B.1	Older	Europe	COVID-19 Genomics UK (COG-UK) Consortium		McHugh M, Dewar R, Rooke S, Gallagher M, Balcaza C, O‚ÄôToole √Å, Scher E, Hill V, McCrone JT, Colquhoun R, Yu X, Jackson B, Rambaut A, Williams TC, Templeton K
CostaRica/CRV-0013/2020	2020-03-28	1	20A	Costa Rica		San Jose	20A	202013		EPI_ISL_480317	Human		0.03	no	Hospital Clínica Bíblica	B.1	Older	North America	Charité Virology-University of Costa Rica		Andres Moreira-Soto, Eugenia Corrales-Aguilar, Ignacio Postigo-Hidalgo, Karla Sofía Gutiérrez, Jan Felix Drexler		73	Male
Hungary/445-22/2020	2020-05-12	1	20A	Hungary		Central Hungary	20A	202020		EPI_ISL_1095615	Human	Budapest	0.03	no	National Public Health Center, COVID Laboratory	B.1	Older	Europe	National Public Health Center, National Biosafety Laboratory		Bernadett Pályi, Zoltán Kis, Nóra Magyar, Judit Henczkó, Dániel Déri, Norbert Solymosi		23	Female
USA/NJ-NYGC-NJ-BioR-118/2020	2020-07-02	1	20A	USA		New Jersey	20A	202027		EPI_ISL_2193705	Human		0.03	no		B.1	Older	North America
USA/OR-PROV-080/2020	2020-04-17	1	20A	USA		Oregon	20A	202016		EPI_ISL_482353	Human		0.03	no		B.1	Older	North America						Male
Qatar/QA-WCMQ_FD18160912/2020	2020-05-04	1	20A	Qatar		Doha	20A	202019		EPI_ISL_1714363	Human		0.03	no	Ministry of Public Health / Hamad Medical Corporation	B.1	Older	Asia	Weill Cornell Medical College - Qatar (WCM-Q), Genomics Core Laboratory / Qatar Genome Project (QGP)		WCMQ: Ayeda A. Ahmed, Meryem Bensaad, Shameem Younuskunju, Yasmin Mohamoud, Laith Abu-Raddad, Joel A Malek. QGP: Fatima H. Al-Kuwari, Chadi Saad MOPH and HMC: Abdullatif Al-Khal, Muna A. S. Al-Maslamani, Mashael A. Al-Bader, Hamda Alromaihi, Roberto Bertollini, Peter V. Coyle, Einas A. E. Al-Kuwari, Hamad E. Al-Romaihi, Salih Al-Marri, Mohammed Al-Thani, Reham A. El-Kahlout. QBB: Tasneem Al-Hamad…		34	Male
Croatia/IGA-64-139848-P/2020	2020-12-31	1	20A	Croatia		Zagreb	20A	202053		EPI_ISL_1167081	Human		0.03	no	Dr. Andrija Stampar Teaching Institute of Public Health, Department of Clinical Microbiology	B.1	Older	Europe	Istituto di Genomica Applicata		Jasmina Vranes, Slobodanka Radovic, Fedrica Cattonaro, Irena Jurman, Vera Vendramin, Gabriele Magris, Eleonora Paparelli, Davide Scaglione, Michele Morgante		25	Female
Romania/DJ14235/2020	2020-07-20	2	20A	Romania		Dolj	20A	202030		EPI_ISL_5917678	Human		0.09	no	Medical Genetics Laboratory, Regional Centre of Medical Genetics, Emergency County Hospital Craiova	B.1.258	Older	Europe	Medical Genetics Laboratory, Regional Centre of Medical Genetics, Emergency County Hospital Craiova		Anca-Lelia (Riza) Costache, Ioana Streata, Stefania Dorobantu, Adina Dragos, Mihai Cucu, Ana-Maria Buga, Razvan Plesea, Andrei Pirvu, Elena Plesea, Monica Cara, Mihai Ioana		76	Male
Romania/SC10879/2020	2020-10-23	2	20A	Romania		Dolj	20A	202043		EPI_ISL_6194910	Human		0.07	no	Medical Genetics Laboratory, Regional Centre of Medical Genetics, Emergency County Hospital Craiova	B.1.258	Older	Europe	Medical Genetics Laboratory, Regional Centre of Medical Genetics, Emergency County Hospital Craiova		Anca-Lelia (Riza) Costache, Ioana Streata, Stefania Dorobantu, Adina Dragos, Mihai Cucu, Ana-Maria Buga, Razvan Plesea, Andrei Pirvu, Elena Plesea, Monica Cara, Mihai Ioana		33	Female
Romania/DJ43377/2020	2020-11-06	2	20A	Romania		Dolj	20A	202045		EPI_ISL_6710074	Human		0.08	no	Medical Genetics Laboratory, Regional Centre of Medical Genetics, Emergency County Hospital Craiova	B.1.258	Older	Europe	Medical Genetics Laboratory, Regional Centre of Medical Genetics, Emergency County Hospital Craiova		Anca-Lelia (Riza) Costache, Ioana Streata, Stefania Dorobantu, Adina Dragos, Mihai Cucu, Ana-Maria Buga, Razvan Plesea, Andrei Pirvu, Elena Plesea, Monica Cara, Mihai Ioana		28	Male
U0617	2020-10-28	2	20A	USA		Idaho	20A	202044				Latah County	0.07	yes		B.1.258		North America								43	41-50	Male	Community
Slovakia/17493-VHU5689/2020	2020-08-19	3	20A	Slovakia		Trenčín	20A	202034		EPI_ISL_2276076	Human	Nemšová	0.1	no	Regional Authority of Public Health Trenčín	B.1.258	Older	Europe	Veterinary institute in Zvolen Slovakia		Dirbáková Z., Bučková L., Reizigová L., Beňová K., Sujová S., Mokryšová S., Tinák M., Mojžiš M.		29	Female
Slovenia/21-4614/2021	2021-02-25	4	20A	Slovenia		Slovenia	20A	202108		EPI_ISL_1260782	Human		0.17	no	National Laboratory for Health, Environment and Food	B.1.258.17	Older	Europe	Department for Public Health Microbiology Ljubljana, National Laboratory for Health, Environment and Food		Tom Koritnik, Jose Goncalves, Martin Bosilj, Verica Mioc, Marija Trkov, Metka Paragi, Katarina Prosenc Trilar		68	Female
Slovenia/220762/2021	2021-04-24	5	20A	Slovenia	0	Slovenia	20A	202116		EPI_ISL_2931885	Human		0.17	no	Institute of Microbiology and Immunology, Faculty of Medicine, University of Ljubljana	B.1.258.17	Older	Europe	Institute of Microbiology and Immunology, Faculty of Medicine, University of Ljubljana		Alen Suljič, Samo Zakotnik, Tomaž Mark Zorec, Matic Brvar, Doroteja Vlaj, Andraž Celar, Dominika Šturm, Patricija Pozvek, Špela Pleh, Miša Korva, Mario Poljak, Tatjana Avšič – Županc		41	Male
Liechtenstein/UHB-4176148601/2020	2020-12-27	3	20A	Liechtenstein		Gamprin-Bendern	20A	202053		EPI_ISL_1233692	Human		0.12	no	Labormedizinisches Zentrum Dr Risch	B.1.258	Older	Europe	Clinical Bacteriology		Tim Roloff, Madlen Stange, Helena MB Seth-Smith, Alfredo Mari, Karoline Leuzinger, Julia Bielicki, Nadia Wohlwend,Martin Risch, Lorenz Risch, Manuel Battegay, Hans Hirsch, Adrian Egli
NorthMacedonia/38460/2021	2021-04-26	3	20A	North Macedonia	0	Southeastern Region	20A	202117		EPI_ISL_2839165	Human	Strumica	0.09	no	General Hospital - Strumica	B.1.258	Older	Europe	Research Center for Genetic Engineering and Biotechnology "Georgi D. Efremov” , Macedonian Academy of Sciences and Arts		Aleksandar J. Dimovski, Dijana Plasheska-Karanfilska, Predrag Noveski, Gjorgji Bozinovski, Milena Jakimovska		59	Female
Cyprus/Cy145337/2020	2020-12-28	3	20A	Cyprus		Cyprus	20A	202053		EPI_ISL_1164718	Human		0.09	no	Department of Molecular Virology, Cyprus Institute of Neurology and Genetics	B.1.258	Older	Europe	Department of Molecular Virology, Cyprus Institute of Neurology and Genetics		Jan Richter, Pavlos Fanis, Christina Tryfonos, Dana Koptides, George Krashias, Stavros Bashiardes, Andreas Hadjisavvas, Maria Loizidou, Anastasis Oulas, Denise Alexandrou, Olga Kalakouta, Mihalis Panayiotidis, George Spyrou, Christina Christodoulou
Cyprus/BMVUCY475/2020	2020-10-29	4	20A	Cyprus		Cyprus	20A	202044		EPI_ISL_7210583	Human		0.16	no	NIPD Genetics Limited	B.1.258	Older	Europe	Laboratory of Biotechnology and Molecular Virology, University of Cyprus		Leondios G. Kostrikis et al.
USA/HI-CDC-03068466-001/2020	2020-03-05	1	20A	USA		Hawaii	20A	202010		EPI_ISL_426420	Human		0.04	no		B.1	Older	North America						Female
U1349	2021-01-08	4	20A	USA		Idaho	20A	202101				Latah County	0.09	yes		B.1		North America								47	41-50	Female	University
Mexico/SLP-InDRE_288/2020	2020-08-18	1	20A	Mexico		San Luis Potosi	20A	202034		EPI_ISL_1054942	Human		0.09	no	Instituto de Diagnostico y Referencia Epidemiologicos INDRE_RNLSP	B.1	Older	North America	Instituto de Diagnostico y Referencia Epidemiologicos (INDRE)		Claudia Wong-Arambula, Abril Rodriguez-Maldonado, Fabiola Garces-Ayala, Adnan Araiza-Rodriguez, David Fragoso-Fonseca, Sergio Rangel-Guerrero, Mayra Jimenez-Morales, Nancy Munoz-Hernandez, Natividad Cruz-Ortiz, Tatiana Nunez-Garcia, Gisela Barrera-Badillo, Lucia Hernandez-Rivas, Irma Lopez-Martinez, Ernesto Ramirez-Gonzalez.		39	Male
Mexico/JAL-InDRE-IBT-142/2020	2020-07-30	1	20A	Mexico		Jalisco	20A	202031		EPI_ISL_1301713	Human		0.12	no	Instituto de Diagnostico y Referencia Epidemiologicos InDRE_RNLSP	B.1.558	Older	North America	Instituto de Biotecnología de la UNAM		Authors from IBT, IMSS, InDRE and INER (in alphabetical order): Carlos F. Arias, Santiago Ávila-Ríos, Gisela Barrera-Badillo, Eduardo Becerril-Vargas, Celia Boukadida, Natividad Cruz-Ortiz, Larissa Fernandes-Matano, Ricardo Grande, Lucia Hernandez-Rivas, Alejandra Hernández-Terán, Pavel Isa, Irma Lopez-Martinez, José Arturo Martínez-Orozco, Margarita Matías-Florentino, Fidencio Mejía-Nepomuceno, …		75	Female
Mexico/TAM-UANL-003/2020	2020-09-12	1	20A	Mexico		Tamaulipas	20A	202037		EPI_ISL_1091264	Human		0.07	no	Laboratorio PGM	B.1.558	Older	North America	Laboratorio de Infectología Molecular, Departamento de Bioquímica y Medicina Molecular,Facultad de Medicina - Universidad Autónoma de Nuevo León		Kame A. Galán-Huerta, María F. Herrera-Saldivar, Natalia Martínez-Acuña, Sonia A. Lozano-Sepúlveda, Daniel Arellanos-Soto, Ana M. Rivas-Estilla, Javier Ramos-Jimenez, Gabriela Elizondo, Eduardo Garza-de-la-Peña		50	Male
Mexico/TAM-UANL-018/2020	2020-10-11	1	20A	Mexico		Tamaulipas	20A	202042		EPI_ISL_1091273	Human		0.09	no	Laboratorio PGM	B.1.558	Older	North America	Laboratorio de Infectología Molecular, Departamento de Bioquímica y Medicina Molecular,Facultad de Medicina - Universidad Autónoma de Nuevo León		Kame A. Galán-Huerta, María F. Herrera-Saldivar, Natalia Martínez-Acuña, Sonia A. Lozano-Sepúlveda, Daniel Arellanos-Soto, Ana M. Rivas-Estilla, Javier Ramos-Jimenez, Gabriela Elizondo, Eduardo Garza-de-la-Peña		47	Male
USA/OK-ADDL-01/2020	2020-04-10	1	20A	USA		Oklahoma	20A	202015		EPI_ISL_535364	Human		0.04	no	Oklahoma Animal Disease Diagnostic Laboratory	B.1.243	Older	North America	Oklahoma Animal Disease Diagnostic Laboratory		Sai Narayanan, John C Ritchey, Girish Patil, Teluguakula Narasaraju, Sunil More, Jerry Malayer, Jeremiah Saliki, Anil Kaul, Akhilesh Ramachandran
Mexico/SON-InDRE_323/2020	2020-07-27	1	20A	Mexico		Sonora	20A	202031		EPI_ISL_1060755	Human		0.04	no	Instituto de Diagnostico y Referencia Epidemiologicos (INDRE)_RNLSP	B.1.243	Older	North America	Instituto de Diagnostico y Referencia Epidemiologicos (INDRE)		Claudia Wong-Arambula, Abril Rodriguez-Maldonado, Fabiola Garces-Ayala, Adnan Araiza-Rodriguez, David Fragoso-Fonseca, Sergio Rangel-Guerrero, Mayra Jimenez-Morales, Nancy Munoz-Hernandez, Natividad Cruz-Ortiz, Tatiana Nunez-Garcia, Gisela Barrera-Badillo, Lucia Hernandez-Rivas, Irma Lopez-Martinez, Ernesto Ramirez-Gonzalez.		61	Male
Mexico/QUE-InDRE-IBT-53/2020	2020-06-02	1	20A	Mexico		Queretaro	20A	202023		EPI_ISL_1301541	Human		0.04	no	Instituto de Diagnostico y Referencia Epidemiologicos InDRE_RNLSP	B.1.243	Older	North America	Instituto de Biotecnología de la UNAM		Authors from IBT, IMSS, InDRE and INER (in alphabetical order): Carlos F. Arias, Santiago Ávila-Ríos, Gisela Barrera-Badillo, Eduardo Becerril-Vargas, Celia Boukadida, Natividad Cruz-Ortiz, Larissa Fernandes-Matano, Ricardo Grande, Lucia Hernandez-Rivas, Alejandra Hernández-Terán, Pavel Isa, Irma Lopez-Martinez, José Arturo Martínez-Orozco, Margarita Matías-Florentino, Fidencio Mejía-Nepomuceno, …		30	Male
Mexico/MIC-InDRE_390/2020	2020-07-25	1	20A	Mexico		Michoacan	20A	202030		EPI_ISL_1054993	Human		0.07	no	Instituto de Diagnostico y Referencia Epidemiologicos INDRE_RNLSP	B.1.243	Older	North America	Instituto de Diagnostico y Referencia Epidemiologicos (INDRE)		Claudia Wong-Arambula, Abril Rodriguez-Maldonado, Fabiola Garces-Ayala, Adnan Araiza-Rodriguez, David Fragoso-Fonseca, Sergio Rangel-Guerrero, Mayra Jimenez-Morales, Nancy Munoz-Hernandez, Natividad Cruz-Ortiz, Tatiana Nunez-Garcia, Gisela Barrera-Badillo, Lucia Hernandez-Rivas, Irma Lopez-Martinez, Ernesto Ramirez-Gonzalez.		51	Female
USA/CT-Yale-488/2020	2020-10-12	2	20A	USA		Connecticut	20A	202042		EPI_ISL_729766	Human		0.1	no		B.1.243	Older	North America
U1340	2021-01-08	2	20A	USA		Idaho	20A	202101				Latah County	0.07	yes		B.1.243		North America								54	51-60	Female	Community
U1341	2021-01-08	3	20A	USA		Idaho	20A	202101				Latah County	0.07	yes		B.1.243		North America								40	31-40	Male	Community
USA/CA-QDX-2900/2020	2020-08-19	2	20A	USA		California	20A	202034		EPI_ISL_845661	Human		0.07	no		B.1.243	Older	North America						Female
Mexico/JAL-InDRE_F10954_S881/2021	2021-02-24	4	20A	Mexico		Jalisco	20A	202108		EPI_ISL_1405913	Human		0.13	no	LESP Jalisco	B.1.243	Older	North America	Instituto de Diagnostico y Referencia Epidemiologicos (INDRE)		Claudia Wong-Arambula, Abril Rodriguez-Maldonado, Vanessa Rivero-Arredondo, Ariadna Medina-Benitez, Joaquin Quiroz-Mercado, Sergio Rangel-Guerrero, Natividad Cruz-Ortiz, Tatiana Nunez-Garcia, Gisela Barrera-Badillo, Lucia Hernandez-Rivas, Irma Lopez-Martinez, Ernesto Ramirez-Gonzalez.		48	Female
U1334	2021-01-01	3	20A	USA		Idaho	20A	202053				Latah County	0.07	yes		B.1.243		North America								69	61-70	Female	Community
U1477	2021-01-15	3	20A	USA		Idaho	20A	202102				Latah County	0.07	yes		B.1.243		North America								23	18-24	Female	Community
U1063	2020-11-18	3	20A	USA		Idaho	20A	202047				Latah County	0.1	yes		B.1.243		North America								13	0-17	Male	Community
USA/ID-IVREF-670660/2020	2020-10-19	3	20A	USA		Idaho	20A	202043		EPI_ISL_5934842	Human	Twin Falls	0.1	no		B.1.243	Older	North America						Female
USA/ID-CDC-STM-000009228/2021	2021-02-04	3	20A	USA		Idaho	20A	202105		EPI_ISL_4961614	Human		0.09	no		B.1.243	Older	North America						Female
USA/ID-IVREF-687504/2020	2020-12-03	3	20A	USA		Idaho	20A	202049		EPI_ISL_7622638	Human		0.1	no		B.1.243	Older	North America						Female
USA/ID-IVREF-684241/2020	2020-09-28	3	20A	USA		Idaho	20A	202040		EPI_ISL_7674623	Human		0.1	no		B.1.243	Older	North America						Female
Mexico/MEX-InDRE-IBT-124/2020	2020-05-04	1	20A	Mexico		Estado de Mexico	20A	202019		EPI_ISL_1301494	Human		0.04	no	Instituto de Diagnostico y Referencia Epidemiologicos InDRE_RNLSP	B.1.243	Older	North America	Instituto de Biotecnología de la UNAM		Authors from IBT, IMSS, InDRE and INER (in alphabetical order): Carlos F. Arias, Santiago Ávila-Ríos, Gisela Barrera-Badillo, Eduardo Becerril-Vargas, Celia Boukadida, Natividad Cruz-Ortiz, Larissa Fernandes-Matano, Ricardo Grande, Lucia Hernandez-Rivas, Alejandra Hernández-Terán, Pavel Isa, Irma Lopez-Martinez, José Arturo Martínez-Orozco, Margarita Matías-Florentino, Fidencio Mejía-Nepomuceno, …		40	Male
Mexico/GUA-InDRE_314/2020	2020-07-23	1	20A	Mexico		Guanajuato	20A	202030		EPI_ISL_1060698	Human		0.04	no	Instituto de Diagnostico y Referencia Epidemiologicos (INDRE)_RNLSP	B.1.243	Older	North America	Instituto de Diagnostico y Referencia Epidemiologicos (INDRE)		Claudia Wong-Arambula, Abril Rodriguez-Maldonado, Fabiola Garces-Ayala, Adnan Araiza-Rodriguez, David Fragoso-Fonseca, Sergio Rangel-Guerrero, Mayra Jimenez-Morales, Nancy Munoz-Hernandez, Natividad Cruz-Ortiz, Tatiana Nunez-Garcia, Gisela Barrera-Badillo, Lucia Hernandez-Rivas, Irma Lopez-Martinez, Ernesto Ramirez-Gonzalez.		41	Male
Mexico/COA-InDRE_496/2021	2021-01-18	2	20A	Mexico		Coahuila	20A	202103		EPI_ISL_1168566	Human		0.06	no	Instituto de Diagnostico y Referencia Epidemiologicos INDRE_RNLSP	B.1.243	Older	North America	Instituto de Diagnostico y Referencia Epidemiologicos (INDRE)		Claudia Wong-Arambula, Abril Rodriguez-Maldonado, Vanessa Rivero-Arredondo, Ariadna Medina-Benitez, Joaquin Quiroz-Mercado,David Fragoso-Fonseca, Sergio Rangel-Guerrero, Natividad Cruz-Ortiz, Tatiana Nunez-Garcia, Gisela Barrera-Badillo, Lucia Hernandez-Rivas, Irma Lopez-Martinez, Ernesto Ramirez-Gonzalez.		62	Male
USA/HI-H200185/2020	2020-07-30	2	20A	USA		Hawaii	20A	202031		EPI_ISL_752745	Human	Honolulu County	0.06	no		B.1.243	Older	North America
U1376	2021-01-08	3	20A	USA		Idaho	20A	202101				Latah County	0.05	yes		B.1.243		North America								19	18-24	Female	University
Canada/NS-NML-5504/2020	2020-09-28	2	20A	Canada		Nova Scotia	20A	202040		EPI_ISL_1055676	Human		0.06	no	QEII Health Sciences Centre	B.1.243	Older	North America	National Microbiology Laboratory (NML)		Anna Majer, Shari Tyson, Grace Seo, Philip Mabon, Elsie Grudeski, Rhiannon Huzarewich, Russell Mandes, Anneliese Landgraff, Jennifer Tanner, Natalie Knox, Morag Graham, Gary Van Domselaar, Todd Hatchette, Jason LeBlanc, Janice Pettipas, Dan Gaston, Nathalie Bastien, Yan Li, Timothy Booth, Darian Hole, Madison Chapel, Kirsten Biggar, CanCOGeN's metadata curation team, Public Health Agency of Canad…		51	Male
USA/UN-CDC-4227115-001/2020	2020-11-17	2	20A	USA			20A	202047		EPI_ISL_4060469	Human		0.06	no		B.1.243	Older	North America
USA/HI-H200292/2020	2020-08-03	2	20A	USA		Hawaii	20A	202032		EPI_ISL_752851	Human	Honolulu County	0.06	no		B.1.243	Older	North America
Canada/NL-NML-5790/2020	2020-12-16	2	20A	Canada		Newfoundland and Labrador	20A	202051		EPI_ISL_1055440	Human		0.07	no	Dr. Leonard A. Miller Centre for Health Services	B.1.243	Older	North America	National Microbiology Laboratory (NML)		Anna Majer, Shari Tyson, Grace Seo, Philip Mabon, Elsie Grudeski, Rhiannon Huzarewich, Russell Mandes, Anneliese Landgraff, Jennifer Tanner, Natalie Knox, Morag Graham, Gary Van Domselaar, Robert Needle, Yang Yu, Adel Malek, Laura Gilbert, George Zahariadis, Nathalie Bastien, Yan Li, Timothy Booth, Darian Hole, Madison Chapel, Kirsten Biggar, Kerri Smith, CanCOGeN's metadata curation team, Public…		38	Female
USA/HI-H200277/2020	2020-09-04	2	20A	USA		Hawaii	20A	202036		EPI_ISL_752836	Human	Honolulu County	0.06	no		B.1.243	Older	North America
USA/HI-H200441/2020	2020-10-07	2	20A	USA		Hawaii	20A	202041		EPI_ISL_752984	Human	Hawaii County	0.06	no		B.1.243	Older	North America
Senegal/123036/2020	2020-10-02	2	20A	Senegal		Diourbel	20A	202040		EPI_ISL_8525884	Human		0.06	no	Institut Pasteur de Dakar	B.1.243	Older	Africa	Institut Pasteur de Dakar		Diallo Amadou, Diagne Moussa Moise, Dia Ndongo, Sankhe Safietou, Ndiaye Ndack, Loucoubar Cheikh, Faye Ousmane, Sall Amadou Alpha		61	Male
USA/AZ-ASU23900/2020	2020-09-25	2	20A	USA		Arizona	20A	202039		EPI_ISL_6963268	Human	Coconino County	0.06	no		B.1.243	Older	North America
USA/MD-HP11385-PIDCUIMTUY/2020	2020-12-18	2	20A	USA		Maryland	20A	202051		EPI_ISL_5414512	Human		0.05	no		B.1.243	Older	North America						Female
U1354	2021-01-08	2	20A	USA		Idaho	20A	202101				Latah County	0.05	yes		B.1.243		North America								30	25-30	Female	Community
USA/NY-QDX-91/2020	2020-03-12	1	20A	USA		New York	20A	202011		EPI_ISL_468585	Human		0.04	no		B.1	Older	North America
Mexico/TLA-InDRE_273/2020	2020-08-12	1	20A	Mexico		Tlaxcala	20A	202033		EPI_ISL_1054951	Human		0.04	no	Instituto de Diagnostico y Referencia Epidemiologicos INDRE_RNLSP	B.1	Older	North America	Instituto de Diagnostico y Referencia Epidemiologicos (INDRE)		Claudia Wong-Arambula, Abril Rodriguez-Maldonado, Fabiola Garces-Ayala, Adnan Araiza-Rodriguez, David Fragoso-Fonseca, Sergio Rangel-Guerrero, Mayra Jimenez-Morales, Nancy Munoz-Hernandez, Natividad Cruz-Ortiz, Tatiana Nunez-Garcia, Gisela Barrera-Badillo, Lucia Hernandez-Rivas, Irma Lopez-Martinez, Ernesto Ramirez-Gonzalez.		20	Male
Mexico/BCN-ALSR-8472/2020	2020-10-21	2	20A	Mexico		Baja California	20A	202043		EPI_ISL_1531935	Human	Tijuana	0.11	no	Centro de Diagnostico COVID-19 UABC Tijuana	B.1.561	Older	North America	Andersen lab at Scripps Research		SEARCH Alliance San Diego with Idanya Rubi Serafin Higuera, Manuel Sanchez Alavez, Jorge Luis Jimenez Niebla, German Ibarra, Jonathan Vincent Baena, Oscar Efren Zazueta Fierro
Mexico/NAY-InDRE_F11035_S868/2021	2021-02-23	2	20A	Mexico		Nayarit	20A	202108		EPI_ISL_1399273	Human		0.1	no	LESP Nayarit	B.1.561	Older	North America	Instituto de Diagnostico y Referencia Epidemiologicos (INDRE)		Claudia Wong-Arambula, Abril Rodriguez-Maldonado, Vanessa Rivero-Arredondo, Ariadna Medina-Benitez, Joaquin Quiroz-Mercado, Sergio Rangel-Guerrero, Natividad Cruz-Ortiz, Tatiana Nunez-Garcia, Gisela Barrera-Badillo, Lucia Hernandez-Rivas, Irma Lopez-Martinez, Ernesto Ramirez-Gonzalez.		75	Male
Guatemala/GUA-LNS-60870/2020	2020-12-29	1	20A	Guatemala		Jalapa	20A	202053		EPI_ISL_2827036	Human	San Pedro Pinula	0.06	no	Laboratorio Nacional de Salud	B.1	Older	North America	Laboratorio Nacional de Salud		Linda Mendoza, Gabriela García		57	Female
USA/HI-CDC-LC0008901/2021	2021-01-21	1	20A	USA		Hawaii	20A	202103		EPI_ISL_1032327	Human		0.03	no		B.1.241	Older	North America						Male
U1512	2021-01-22	1	20A	USA		Idaho	20A	202103				Latah County	0.02	yes		B.1.241		North America								46	41-50	Male	Community
U1545	2021-01-29	1	20A	USA		Idaho	20A	202104				Latah County	0.02	yes		B.1.241		North America								20	18-24	Female	Community
U1522	2021-01-29	1	20A	USA		Idaho	20A	202104				Latah County	0.02	yes		B.1.241		North America								44	41-50	Female	Community
USA/ID-UNM-IBL041/2020	2020-03-18	1	20A	USA		Idaho	20A	202012		EPI_ISL_632865	Human		0.04	no		B.1	Older	North America
Mexico/BCS-InDRE_469/2021	2021-01-17	3	20A	Mexico		Baja California Sur	20A	202103		EPI_ISL_1168539	Human		0.1	no	Instituto de Diagnostico y Referencia Epidemiologicos INDRE_RNLSP	B.1.232	Older	North America	Instituto de Diagnostico y Referencia Epidemiologicos (INDRE)		Claudia Wong-Arambula, Abril Rodriguez-Maldonado, Vanessa Rivero-Arredondo, Ariadna Medina-Benitez, Joaquin Quiroz-Mercado,David Fragoso-Fonseca, Sergio Rangel-Guerrero, Natividad Cruz-Ortiz, Tatiana Nunez-Garcia, Gisela Barrera-Badillo, Lucia Hernandez-Rivas, Irma Lopez-Martinez, Ernesto Ramirez-Gonzalez.		43	Male
U1324	2020-12-23	2	20A	USA		Idaho	20A	202052				Latah County	0.03	yes		B.1.232		North America								24	18-24	Male	Community
USA/ID-CDC-2-3903677/2021	2021-01-11	2	20A	USA		Idaho	20A	202102		EPI_ISL_3353850	Human		0.06	no		B.1.232	Older	North America						Female
U1736	2021-03-12	2	20A	USA		Idaho	20A	202110				Latah County	0.09	yes		B.1.232		North America								63	61-70	Male	University
Lebanon/LAU-H72/2020	2020-12-10	2	20A	Lebanon		Lebanon	20A	202050		EPI_ISL_8311690	Human		0.07	no	Al Hadi Medical Center	B.1.398	Older	Asia	Multi-Omics Laboratory - School of Pharmacy - Lebanese American University		Nancy Fayad, Walid Abi Habib, Rabeh El-Shesheny, Ahmed Kandeil, Youmna Mourad, Jacques Mokhbat, Ghazi Kayali, Jimi Goldstein and Jad Abdallah			Male
Lebanon/LAU-R32/2020	2020-07-01	3	20A	Lebanon		Lebanon	20A	202027		EPI_ISL_8311773	Human		0.05	no	LAUMC-Rizk Hospital	B.1.398	Older	Asia	Multi-Omics Laboratory - School of Pharmacy - Lebanese American University		Nancy Fayad, Walid Abi Habib, Rabeh El-Shesheny, Ahmed Kandeil, Youmna Mourad, Jacques Mokhbat, Ghazi Kayali, Jimi Goldstein and Jad Abdallah
USA/ND-CDC-2-4044508/2020	2020-11-14	2	20A	USA		North Dakota	20A	202046		EPI_ISL_903623	Human		0.12	no		B.1	Older	North America						Male
USA/MN-MDH-2091/2020	2020-10-28	2	20A	USA		Minnesota	20A	202044		EPI_ISL_683720	Human		0.12	no		B.1	Older	North America
USA/SD-SDPHL-0111/2021	2021-02-09	3	20A	USA		South Dakota	20A	202106		EPI_ISL_1314858	Human		0.11	no		B.1	Older	North America
USA/ND-NDDH-3391/2020	2020-09-24	3	20A	USA		North Dakota	20A	202039		EPI_ISL_3370365	Human		0.11	no		B.1	Older	North America
USA/ND-USAFSAM-S471/2020	2020-10-05	3	20A	USA		North Dakota	20A	202041		EPI_ISL_831768	Human		0.11	no		B.1	Older	North America						Male
U0888	2020-11-11	3	20A	USA		Idaho	20A	202046				Latah County	0.11	yes		B.1		North America								61	61-70	Female	Community
U1120	2020-11-25	3	20A	USA		Idaho	20A	202048				Latah County	0.11	yes		B.1		North America								59	51-60	Male	Community
U1158	2020-12-02	3	20A	USA		Idaho	20A	202049				Latah County	0.11	yes		B.1		North America								56	51-60	Female	Community
U1143	2020-12-02	3	20A	USA		Idaho	20A	202049				Latah County	0.11	yes		B.1		North America								50	41-50	Male	Community
U1244	2020-12-09	3	20A	USA		Idaho	20A	202050				Latah County	0.11	yes		B.1		North America								63	61-70	Female	Community
U1310	2020-12-23	3	20A	USA		Idaho	20A	202052				Latah County	0.11	yes		B.1		North America								11	0-17	Male	Community
U1255	2020-12-16	3	20A	USA		Idaho	20A	202051				Latah County	0.11	yes		B.1		North America								53	51-60	Female	Community
U1249	2020-12-16	3	20A	USA		Idaho	20A	202051				Latah County	0.11	yes		B.1		North America								63	61-70	Female	Community
U1287	2020-12-16	3	20A	USA		Idaho	20A	202051				Latah County	0.11	yes		B.1		North America								8	0-17	Male	Community
U1258	2020-12-16	3	20A	USA		Idaho	20A	202051				Latah County	0.11	yes		B.1		North America								37	31-40	Female	Community
Belarus/ChVir21848/2020	2020-11-09	1	20A	Belarus		Belarus	20A	202046		EPI_ISL_860809	Human		0.06	no	WHO/Minsk	B.1	Older	Europe	Charité Universitätsmedizin Berlin, Institut für Virologie		Victor M Corman, Barbara Mühlemann, Jörn Beheim-Schwarzbach, Talitha Veith, Julia Tesch, Tobias Bleicker, Julia Schneider, Shmialiova Natallia, Sivets Natallia, Terry Jones, Christian Drosten
USA/ID-IBL-621989/2020	2020-06-05	2	20A	USA		Idaho	20A	202023		EPI_ISL_3064199	Human		0.08	no		B.1.399	Older	North America						Female
USA/ID-IBL-622002/2020	2020-06-05	2	20A	USA		Idaho	20A	202023		EPI_ISL_3064200	Human		0.08	no		B.1.399	Older	North America						Female
USA/ID-IBL-622835/2020	2020-06-11	2	20A	USA		Idaho	20A	202024		EPI_ISL_3064203	Human		0.08	no		B.1.399	Older	North America						Male
USA/ID-IBL-622837/2020	2020-06-11	2	20A	USA		Idaho	20A	202024		EPI_ISL_3064239	Human		0.08	no		B.1.399	Older	North America						Female
USA/ID-IBL-622813/2020	2020-06-11	2	20A	USA		Idaho	20A	202024		EPI_ISL_3064202	Human		0.08	no		B.1.399	Older	North America						Male
USA/ID-IBL-622814/2020	2020-06-11	2	20A	USA		Idaho	20A	202024		EPI_ISL_3064238	Human		0.08	no		B.1.399	Older	North America						Female
USA/ID-IBL-622803/2020	2020-06-11	2	20A	USA		Idaho	20A	202024		EPI_ISL_3064201	Human		0.08	no		B.1.399	Older	North America						Female
USA/ID-IBL-622804/2020	2020-06-11	2	20A	USA		Idaho	20A	202024		EPI_ISL_3064236	Human		0.08	no		B.1.399	Older	North America						Female
USA/ID-IBL-622805/2020	2020-06-11	2	20A	USA		Idaho	20A	202024		EPI_ISL_3064237	Human		0.08	no		B.1.399	Older	North America						Female
Mexico/CHP-InDRE_108/2020	2020-07-21	1	20A	Mexico		Chiapas	20A	202030		EPI_ISL_913912	Human		0.03	no	Instituto de Diagnostico y Referencia Epidemiologicos INDRE_RNLSP	B.1	Older	North America	Instituto de Diagnostico y Referencia Epidemiologicos (INDRE)		Claudia Wong-Arambula, Abril Rodriguez-Maldonado, Fabiola Garces-Ayala, Adnan Araiza-Rodriguez, David Fragoso-Fonseca, Sergio Rangel-Guerrero, Mayra Jimenez-Morales, Nancy Munoz-Hernandez, Natividad Cruz-Ortiz, Tatiana Nunez-Garcia, Gisela Barrera-Badillo, Lucia Hernandez-Rivas, Irma Lopez-Martinez, Ernesto Ramirez-Gonzalez.		34	Female
Mexico/SLP-InDRE-77/2020	2020-11-01	1	20A	Mexico		San Luis Potosi	20A	202045		EPI_ISL_660068	Human		0.02	no	Instituto de Diagnostico y Referencia Epidemiologicos (INDRE)	B.1.397	Older	North America	Instituto de diagnóstico y Referencia Epidemiologicos (INDRE) Departamento de Virología		Gisela Barrera-Badillo , Abril Rodriguez-Maldonado, Claudia Wong-Arambula , Natividad Cruz-Ortiz, Tatiana Nunez-Garcia, Dayanira Arellano-Suarez, Fabiola Garces-Ayala, Lucia Hernandez-Rivas, Irma Lopez-Martinez, Ernesto Ramirez-Gonzalez.		66	Male
USA/CO-CDPHE-2007042089/2020	2020-07-01	1	20A	USA		Colorado	20A	202027		EPI_ISL_5440580	Human		0.04	no		B.1.397	Older	North America
Albania/Cento-30536457/2020	2020-09-05	1	20A	Albania		Albania	20A	202036		EPI_ISL_815257	Human		0.03	no	Centogene	B.1.236	Older	Europe	Centogene		Peter Bauer, Krishna Kumar Kandaswamy, Vivi Hue-Trang Lieu		28	Male
Cyprus/BMVUCY367/2020	2020-07-24	1	20A	Cyprus		Cyprus	20A	202030		EPI_ISL_7210777	Human		0.04	no	NIPD Genetics Limited	B.1.236	Older	Europe	Laboratory of Biotechnology and Molecular Virology, University of Cyprus		Leondios G. Kostrikis et al.
USA/MT-BHDH-588/2020	2020-05-08	1	20A	USA		Montana	20A	202019		EPI_ISL_900726	Human		0.04	no		B.1	Older	North America						Female
Mexico/CHP-InDRE_107/2020	2020-07-21	1	20A	Mexico		Chiapas	20A	202030		EPI_ISL_913911	Human		0.05	no	Instituto de Diagnostico y Referencia Epidemiologicos INDRE_RNLSP	B.1	Older	North America	Instituto de Diagnostico y Referencia Epidemiologicos (INDRE)		Claudia Wong-Arambula, Abril Rodriguez-Maldonado, Fabiola Garces-Ayala, Adnan Araiza-Rodriguez, David Fragoso-Fonseca, Sergio Rangel-Guerrero, Mayra Jimenez-Morales, Nancy Munoz-Hernandez, Natividad Cruz-Ortiz, Tatiana Nunez-Garcia, Gisela Barrera-Badillo, Lucia Hernandez-Rivas, Irma Lopez-Martinez, Ernesto Ramirez-Gonzalez.		43	Male
Guatemala/GUA-LNS-47753/2020	2020-10-02	1	20A	Guatemala		Quetzaltenango	20A	202040		EPI_ISL_2827829	Human	Coatepeque GT	0.04	no	Laboratorio Nacional de Salud	B.1.398	Older	North America	Laboratorio Nacional de Salud		Linda Mendoza, Gabriela García		64	Male
USA/DE-DHSS-F995385/2020	2020-09-21	1	20A	USA		Delaware	20A	202039		EPI_ISL_693751	Human	New Castle County	0.04	no		B.1.234	Older	North America
USA/LA-EVTL543/2020	2020-06-29	1	20A	USA		Louisiana	20A	202027		EPI_ISL_578947	Human	Caddo Parish	0.04	no		B.1.234	Older	North America						Female
USA/TX-HMH-5890/2020	2020-06-30	1	20A	USA		Texas	20A	202027		EPI_ISL_547088	Human	Houston	0.05	no		B.1.234	Older	North America
USA/MO-MSPHL-000526/2020	2020-09-03	2	20A	USA		Missouri	20A	202036		EPI_ISL_1392886	Human		0.04	no		B.1.234	Older	North America
U1166	2020-12-02	3	20A	USA		Idaho	20A	202049				Latah County	0.04	yes		B.1.234		North America								33	31-40	Female	Community
U1367	2021-01-08	1	20A	USA		Idaho	20A	202101				Latah County	0.04	yes		B.1.234		North America								23	18-24	Male	University
U1453	2021-01-15	1	20A	USA		Idaho	20A	202102				Latah County	0.03	yes		B.1.234		North America								27	25-30	Male	University
USA/MO-MSPHL-000887/2020	2020-07-27	1	20A	USA		Missouri	20A	202031		EPI_ISL_2035498	Human		0.05	no		B.1.234	Older	North America
cat/USA/AL-20-028488-001/2020	2020-09-25	1	20A	USA		Alabama	20A	202039		EPI_ISL_3128554	Felis catus		0.05	no		B.1.234	Older	North America						Male
USA/MO-MSPHL-000314/2020	2020-11-05	1	20A	USA		Missouri	20A	202045		EPI_ISL_1362860	Human		0.05	no		B.1.234	Older	North America
USA/MO-MSPHL-000292/2020	2020-10-30	1	20A	USA		Missouri	20A	202044		EPI_ISL_1362839	Human		0.05	no		B.1.234	Older	North America
USA/OK-USAFSAM-S409/2020	2020-09-11	1	20A	USA		Oklahoma	20A	202037		EPI_ISL_812699	Human		0.05	no		B.1.234	Older	North America						Male
USA/WY-WYPHL-20088257/2020	2020-10-02	1	20A	USA		Wyoming	20A	202040		EPI_ISL_2532669	Human		0.05	no		B.1.234	Older	North America						Female
U0843	2020-11-11	1	20A	USA		Idaho	20A	202046				Latah County	0.05	yes		B.1.234		North America								23	18-24	Male	Community
U0538	2020-10-14	1	20A	USA		Idaho	20A	202042				Latah County	0.05	yes		B.1.234		North America								54	51-60	Female	Community
USA/IA-CDC-ASC210041549/2021	2021-04-01	1	20A	USA		Iowa	20A	202113		EPI_ISL_1835279	Human		0.05	no		B.1.234	Older	North America						Male
USA/MI-UM-10036900104/2020	2020-11-11	1	20A	USA		Michigan	20A	202046		EPI_ISL_826379	Human		0.05	no		B.1.234	Older	North America
USA/IA-CDC-2-3881101/2021	2021-02-01	1	20A	USA		Iowa	20A	202105		EPI_ISL_1094388	Human		0.06	no		B.1.234	Older	North America						Male
USA/OK-QDX-3410/2020	2020-10-23	1	20A	USA		Oklahoma	20A	202043		EPI_ISL_884414	Human		0.05	no		B.1.234	Older	North America
USA/ID-IBL-700533/2021	2021-01-07	2	20A	USA		Idaho	20A	202101		EPI_ISL_3191001	Human		0.05	no		B.1.234	Older	North America						Male
USA/ID-IVREF-702351/2021	2021-01-11	1	20A	USA		Idaho	20A	202102		EPI_ISL_8900827	Human		0.05	no		B.1.234	Older	North America						Female
USA/ID-CDC-2-3903560/2021	2021-01-11	1	20A	USA		Idaho	20A	202102		EPI_ISL_3353805	Human		0.05	no		B.1.234	Older	North America						Female
USA/ID-CDC-2-3903690/2021	2021-01-11	1	20A	USA		Idaho	20A	202102		EPI_ISL_3353861	Human		0.05	no		B.1.234	Older	North America						Female
USA/ID-IVREF-702364/2021	2021-01-11	1	20A	USA		Idaho	20A	202102		EPI_ISL_8900829	Human		0.05	no		B.1.234	Older	North America						Female
USA/ID-IVREF-702365/2021	2021-01-11	1	20A	USA		Idaho	20A	202102		EPI_ISL_8900830	Human		0.07	no		B.1.234	Older	North America						Female
USA/ID-CDC-2-3903678/2021	2021-01-11	1	20A	USA		Idaho	20A	202102		EPI_ISL_3353851	Human		0.05	no		B.1.234	Older	North America						Female
USA/ID-CDC-2-3903654/2021	2021-01-11	1	20A	USA		Idaho	20A	202102		EPI_ISL_3353832	Human		0.05	no		B.1.234	Older	North America						Female
USA/ID-CDC-2-3903685/2021	2021-01-26	1	20A	USA		Idaho	20A	202104		EPI_ISL_3353857	Human		0.05	no		B.1.234	Older	North America						Female
USA/ID-IVREF-701219/2021	2021-01-11	1	20A	USA		Idaho	20A	202102		EPI_ISL_8900824	Human		0.05	no		B.1.234	Older	North America						Female
USA/ID-CDC-2-3903579/2021	2021-01-11	1	20A	USA		Idaho	20A	202102		EPI_ISL_3353819	Human		0.05	no		B.1.234	Older	North America						Female
U0963	2020-11-18	2	20A	USA		Idaho	20A	202047				Latah County	0.05	yes		B.1.234		North America								18	18-24	Female	Community
U1061	2020-11-18	2	20A	USA		Idaho	20A	202047				Latah County	0.05	yes		B.1.234		North America								21	18-24	Male	University
USA/NH-CDC-2-3714285/2020	2020-11-06	2	20A	USA		New Hampshire	20A	202045		EPI_ISL_751642	Human		0.04	no		B.1.234	Older	North America						Male
U0559	2020-10-21	1	20A	USA		Idaho	20A	202043				Latah County	0.05	yes		B.1.234		North America								30	25-30	Female	Community
U0348	2020-09-30	1	20A	USA		Idaho	20A	202040				Latah County	0.04	yes		B.1.234		North America								67	61-70	Male	Community
U0379	2020-10-07	1	20A	USA		Idaho	20A	202041				Latah County	0.04	yes		B.1.234		North America								65	61-70	Female	Community
USA/MS-CDC-3861351-001/2020	2020-08-22	1	20A	USA		Mississippi	20A	202034		EPI_ISL_648037	Human		0.07	no		B.1.234	Older	North America						Female
USA/LA-EVTL418/2020	2020-07-28	1	20A	USA		Louisiana	20A	202031		EPI_ISL_578824	Human	Bossier Parish	0.05	no		B.1.234	Older	North America						Female
USA/OR-OHSU-1905/2020	2020-07-28	1	20A	USA		Oregon	20A	202031		EPI_ISL_526065	Human	Yamhill County	0.05	no		B.1.234	Older	North America						Male
USA/KS-KHEL-0264/2020	2020-07-27	1	20A	USA		Kansas	20A	202031		EPI_ISL_1113055	Human		0.05	no		B.1.234	Older	North America						Male
USA/ID-IBL-636676/2020	2020-07-29	1	20A	USA		Idaho	20A	202031		EPI_ISL_3922815	Human	Canyon	0.04	no		B.1.234	Older	North America						Female
USA/OR-OHSU-2039/2020	2020-08-01	1	20A	USA		Oregon	20A	202031		EPI_ISL_667100	Human	Multnomah County	0.05	no		B.1.234	Older	North America						Male
USA/KS-KHEL-2500/2020	2020-08-04	1	20A	USA		Kansas	20A	202032		EPI_ISL_2565854	Human		0.05	no		B.1.234	Older	North America						Male
USA/TX-HMH-MCoV-11171/2020	2020-09-02	1	20A	USA		Texas	20A	202036		EPI_ISL_789231	Human	Houston	0.05	no		B.1.234	Older	North America
USA/IL-IDPH-SAL-C-002269/2020	2020-09-21	1	20A	USA		Illinois	20A	202039		EPI_ISL_3254898	Human	Saline County	0.04	no		B.1.234	Older	North America
USA/KS-KHEL-0270/2020	2020-11-03	1	20A	USA		Kansas	20A	202045		EPI_ISL_1110570	Human		0.05	no		B.1.234	Older	North America						Male
U1465	2021-01-15	1	20A	USA		Idaho	20A	202102				Latah County	0.05	yes		B.1.234		North America								34	31-40	Female	University
USA/TX-HMH-MCoV-14153/2020	2020-10-01	1	20A	USA		Texas	20A	202040		EPI_ISL_787438	Human	Houston	0.05	no		B.1.234	Older	North America
USA/MS-CDC-STM-000003085/2021	2021-01-16	4	20A	USA		Mississippi	20A	202102		EPI_ISL_967363	Human		0.07	no		B.1.234	Older	North America						Male
USA/OK-CDC-2-4044148/2021	2021-03-01	4	20A	USA		Oklahoma	20A	202109		EPI_ISL_1446543	Human		0.07	no		B.1.234	Older	North America						Male
USA/LA-CDC-STM-000022495/2021	2021-02-23	4	20A	USA		Louisiana	20A	202108		EPI_ISL_1270432	Human		0.07	no		B.1.234	Older	North America						Female
USA/OK-CDC-2-3935605/2021	2021-02-04	4	20A	USA		Oklahoma	20A	202105		EPI_ISL_1226332	Human		0.07	no		B.1.234	Older	North America						Male
USA/AR-CDC-QDX21674234/2021	2021-02-02	4	20A	USA		Arkansas	20A	202105		EPI_ISL_1087468	Human		0.07	no		B.1.234	Older	North America						Male
U1502	2021-01-22	4	20A	USA		Idaho	20A	202103				Latah County	0.06	yes		B.1.234		North America								28	25-30	Male	Community
U1366	2021-01-08	4	20A	USA		Idaho	20A	202101				Latah County	0.07	yes		B.1.234		North America								17	0-17	Male	Community
U1466	2021-01-15	4	20A	USA		Idaho	20A	202102				Latah County	0.07	yes		B.1.234		North America								16	0-17	Male	Community
U1420	2021-01-15	4	20A	USA		Idaho	20A	202102				Latah County	0.07	yes		B.1.234		North America								20	18-24	Male	University
U1447	2021-01-15	4	20A	USA		Idaho	20A	202102				Latah County	0.07	yes		B.1.234		North America								35	31-40	Male	Community
U1520	2021-01-22	4	20A	USA		Idaho	20A	202103				Latah County	0.07	yes		B.1.234		North America								27	25-30	Female	Community
U1509	2021-01-22	4	20A	USA		Idaho	20A	202103				Latah County	0.07	yes		B.1.234		North America								24	18-24	Male	Community
U1490	2021-01-22	4	20A	USA		Idaho	20A	202103				Latah County	0.07	yes		B.1.234		North America								77	71-80	Female	Community
U1488	2021-01-22	4	20A	USA		Idaho	20A	202103				Latah County	0.07	yes		B.1.234		North America								70	61-70	Female	Community
U1529	2021-01-29	4	20A	USA		Idaho	20A	202104				Latah County	0.07	yes		B.1.234		North America								8	0-17	Male	Community
U1528	2021-01-29	4	20A	USA		Idaho	20A	202104				Latah County	0.07	yes		B.1.234		North America								51	51-60	Female	Community
U1577	2021-02-05	4	20A	USA		Idaho	20A	202105				Latah County	0.06	yes		B.1.234		North America								42	41-50	Female	Community
U1611	2021-02-12	4	20A	USA		Idaho	20A	202106				Latah County	0.07	yes		B.1.234		North America								39	31-40	Male	Community
U1602	2021-02-12	4	20A	USA		Idaho	20A	202106				Latah County	0.07	yes		B.1.234		North America								64	61-70	Male	Community
U1597	2021-02-12	4	20A	USA		Idaho	20A	202106				Latah County	0.07	yes		B.1.234		North America								61	61-70	Female	University
U1608	2021-02-12	4	20A	USA		Idaho	20A	202106				Latah County	0.07	yes		B.1.234		North America								13	0-17	Male	Community
U1601	2021-02-12	4	20A	USA		Idaho	20A	202106				Latah County	0.07	yes		B.1.234		North America								33	31-40	Male	University
U1621	2021-02-19	4	20A	USA		Idaho	20A	202107				Latah County	0.07	yes		B.1.234		North America								62	61-70	Female	University
U1624	2021-02-19	4	20A	USA		Idaho	20A	202107				Latah County	0.07	yes		B.1.234		North America								39	31-40	Female	Community
U1680	2021-02-26	4	20A	USA		Idaho	20A	202108				Latah County	0.07	yes		B.1.234		North America								23	18-24	Male	Community
U1697	2021-02-26	4	20A	USA		Idaho	20A	202108				Latah County	0.07	yes		B.1.234		North America								60	51-60	Male	Community
EquatorialGuinea/46787/2020	2020-08-02	1	20A	Equatorial Guinea		Litoral	20A	202032		EPI_ISL_648337	Human	Bata	0.05	no	Laboratorio de Investigaciones de Baney	B.1.192	Older	Africa	University Hospital Basel, Clinical Bacteriology		Carlos Cortes, Claudia Daubenberger, Adrian Egli, Guillermo Garcia, Salome Hosch, Bonifacio Manguire Nlavo, Alfredo Mari, Maximilian Mpina, Elizabeth Nyakarungu, Diosdado Odjama Nseng Ada, Mitoha Ondo O Ayekaba, Tim Roloff, Tobias Schindler, Helena Seth-Smith, Madlen Stange, Philip Wonder Phiri		34	Male
USA/OK-CDC-2-4194851/2020	2020-12-29	2	20A	USA		Oklahoma	20A	202053		EPI_ISL_1711807	Human		0.06	no		B.1.400	Older	North America						Female
Mexico/TAM-InDRE_287/2020	2020-08-18	1	20A	Mexico		Tamaulipas	20A	202034		EPI_ISL_1054941	Human		0.04	no	Instituto de Diagnostico y Referencia Epidemiologicos INDRE_RNLSP	B.1	Older	North America	Instituto de Diagnostico y Referencia Epidemiologicos (INDRE)		Claudia Wong-Arambula, Abril Rodriguez-Maldonado, Fabiola Garces-Ayala, Adnan Araiza-Rodriguez, David Fragoso-Fonseca, Sergio Rangel-Guerrero, Mayra Jimenez-Morales, Nancy Munoz-Hernandez, Natividad Cruz-Ortiz, Tatiana Nunez-Garcia, Gisela Barrera-Badillo, Lucia Hernandez-Rivas, Irma Lopez-Martinez, Ernesto Ramirez-Gonzalez.		47	Female
Canada/BC-BCCDC-3410/2020	2020-07-23	1	20A	Canada		British Columbia	20A	202030		EPI_ISL_968366	Human		0.03	no	BCCDC Public Health Laboratory	B.1	Older	North America	BCCDC Public Health Laboratory		Prystajecky Natalie, Linda Hoang, Dan Fornika, John Tyson, Shannon Russell, Kim Macdonald, Kimia Kamelian, Ana Pacagnella, Corrinne Ng, Loretta Janz, Robert Azana Terry Snutch, Mel Krajden
U1370	2021-01-08	1	20A	USA		Idaho	20A	202101				Latah County	0.09	yes		B.1.401		North America								29	25-30	Male	Community
Mexico/BCN-InDRE-51/2020	2020-07-05	2	20A	Mexico		Baja California	20A	202028		EPI_ISL_516611	Human		0.04	no	Instituto de Diagnostico y Referencia Epidemiologicos (INDRE)	B.1	Older	North America	Instituto de Diagnostico y Referencia Epidemiologicos (INDRE)		Gisela Barrera-Badillo , Abril Rodriguez-Maldonado, Claudia Wong-Arambula , Natividad Cruz-Ortiz, Tatiana Nunez-Garcia, Dayanira Arellano-Suarez, Fabiola Garces-Ayala, Edgar Mendieta-Condado, Lucia Hernandez-Rivas, Irma Lopez-Martinez, Ernesto Ramirez-Gonzalez.		74	Male
USA/KS-KHEL-0133/2020	2020-06-15	1	20A	USA		Kansas	20A	202025		EPI_ISL_1004230	Human		0.04	no		B.1.240	Older	North America						Female
USA/IN-SRL_254602760/2020	2020-08-20	1	20A	USA		Indiana	20A	202034		EPI_ISL_1941720	Human	Hillsdale	0.04	no		B.1.240	Older	North America						Female
Curacao/CW-RIVM-10365/2020	2020-08-11	1	20A	Curacao		Curacao	20A	202033		EPI_ISL_636520	Human		0.04	no	Dutch COVID-19 response team	B.1.240.1	Older	South America	National Institute for Public Health and the Environment (RIVM)		Adam Meijer, Harry Vennema, Jeroen Cremer, Sharon van den Brink, Bas van der Veer, AnneMarie van den Brandt, Florian Zwagemaker, Dennis Schmitz, Chantal Reusken, on behalf of the national COVID-19 response team
Curacao/CW-RIVM-21710/2020	2020-11-13	1	20A	Curacao		Curacao	20A	202046		EPI_ISL_1014572	Human		0.05	no	Dutch COVID-19 response team	B.1.240.1	Older	South America	National Institute for Public Health and the Environment (RIVM)		Adam Meijer, Harry Vennema, Dirk Eggink, Jeroen Cremer, Sharon van den Brink, Bas van der Veer, AnneMarie van den Brandt, Florian Zwagemaker, Dennis Schmitz, Chantal Reusken, on behalf of the national COVID-19 response team		6
Bahamas/33835/2020	2020-10-26	2	20A	Bahamas		Bahamas	20A	202044		EPI_ISL_1415406	Human		0.05	no	Reference Laboratory of the Ministry of Health	B.1.240	Older	North America	Laboratory of Respiratory Viruses and Measles, Oswaldo Cruz Institute, FIOCRUZ		Paola Resende, Indira Martins, Jessica Edwards, Luciana Appolinario, Fernando Motta, Anna Carolina Paixao, Ana Carolina Mendonca, Alice Sampaio Rocha, Renata Serrano Lopes, Marilda Siqueira on behalf of the Fiocruz COVID-19 Genomic Surveillance Network
USA/VA-DCLS-1103/2020	2020-06-21	1	20A	USA		Virginia	20A	202026		EPI_ISL_529910	Human		0.04	no		B.1.240	Older	North America
USA/AK-PHL2587/2020	2020-08-01	1	20A	USA		Alaska	20A	202031		EPI_ISL_1483588	Human	Anchorage and Matanuska-Susitna	0.04	no	Alaska State Virology Laboratory	B.1.240	Older	North America	Alaska State Virology Laboratory		Stephanie DeRonde, Elva House, Lisa Smith, Ph.D., Jack Chen, Ph.D.
Jamaica/63381/2021	2021-01-25	1	20A	Jamaica		Jamaica	20A	202104		EPI_ISL_2565076	Human		0.04	no	The Caribbean Public Health Agency	B.1.240	Older	North America	Carrington Lab, Department of Preclinical Sciences, Faculty of Medical Sciences, The University of the West Indies		Nikita S. D. Sahadeo, Arianne Brown-Jordan, Sarah Hill, Vernie Ramkissoon, Anushka Ramjag, Jacquiline Bisesor-McKenzie, Roshan Parasram, Avery Hinds, Karla Georges, Risha Singh, SueMin Nathaniel, Nuno Faria, Oliver Pybus, Christopher Oura, Gabriel Escobar, Christine V. F. Carrington
USA/ID-IVREF-652660/2020	2020-09-02	1	20A	USA		Idaho	20A	202036		EPI_ISL_5851507	Human		0.04	no		B.1.240	Older	North America						Male
USA/ID-IVREF-654820/2020	2020-09-09	1	20A	USA		Idaho	20A	202037		EPI_ISL_5851526	Human		0.07	no		B.1.240	Older	North America						Male
U0014	2020-08-19	1	20A	USA		Idaho	20A	202034				Latah County	0.04	yes		B.1.240		North America								22	18-24	Male	University
USA/ID-IVREF-654697/2020	2020-09-09	1	20A	USA		Idaho	20A	202037		EPI_ISL_5851525	Human		0.04	no		B.1.240	Older	North America						Male
USA/ID-IVREF-654693/2020	2020-09-09	1	20A	USA		Idaho	20A	202037		EPI_ISL_5851522	Human		0.04	no		B.1.240	Older	North America						Male
USA/ID-IVREF-654821/2020	2020-09-09	1	20A	USA		Idaho	20A	202037		EPI_ISL_5851527	Human		0.04	no		B.1.240	Older	North America						Male
USA/ID-IVREF-653972/2020	2020-09-08	1	20A	USA		Idaho	20A	202037		EPI_ISL_5851515	Human		0.04	no		B.1.240	Older	North America						Male
USA/ID-IVREF-654822/2020	2020-09-09	1	20A	USA		Idaho	20A	202037		EPI_ISL_5851528	Human		0.04	no		B.1.240	Older	North America						Male
USA/ID-IVREF-654683/2020	2020-09-09	1	20A	USA		Idaho	20A	202037		EPI_ISL_5851521	Human		0.04	no		B.1.240	Older	North America						Male
USA/ID-IVREF-653973/2020	2020-09-08	1	20A	USA		Idaho	20A	202037		EPI_ISL_5851516	Human		0.04	no		B.1.240	Older	North America						Male
USA/ID-IVREF-654681/2020	2020-09-09	1	20A	USA		Idaho	20A	202037		EPI_ISL_5851519	Human		0.04	no		B.1.240	Older	North America						Male
USA/ID-IVREF-654694/2020	2020-09-09	1	20A	USA		Idaho	20A	202037		EPI_ISL_5851523	Human		0.04	no		B.1.240	Older	North America						Male
USA/ID-IVREF-654682/2020	2020-09-09	1	20A	USA		Idaho	20A	202037		EPI_ISL_5851520	Human		0.04	no		B.1.240	Older	North America						Male
USA/ID-IVREF-654696/2020	2020-09-09	1	20A	USA		Idaho	20A	202037		EPI_ISL_5851524	Human		0.04	no		B.1.240	Older	North America						Male
U0068	2020-09-16	1	20A	USA		Idaho	20A	202038				Latah County	0.04	yes		B.1.240		North America								18	18-24	Female	Community
USA/ID-IVREF-652664/2020	2020-09-02	1	20A	USA		Idaho	20A	202036		EPI_ISL_5851508	Human		0.04	no		B.1.240	Older	North America						Male
USA/ID-IVREF-652658/2020	2020-09-02	1	20A	USA		Idaho	20A	202036		EPI_ISL_5851505	Human		0.04	no		B.1.240	Older	North America						Male
U0093	2020-09-23	1	20A	USA		Idaho	20A	202039				Latah County	0.04	yes		B.1.240		North America								43	41-50	Female	Community
USA/ID-IVREF-652659/2020	2020-09-02	1	20A	USA		Idaho	20A	202036		EPI_ISL_5851506	Human		0.04	no		B.1.240	Older	North America						Male
Guatemala/GUA-LNS-1284/2021	2021-01-08	1	20A	Guatemala		Guatemala	20A	202101		EPI_ISL_2825075	Human	San Jose Pinula	0.06	no	Laboratorio Nacional de Salud	B.1.413	Older	North America	Laboratorio Nacional de Salud		Linda Mendoza, Gabriela García		55	Female
Mexico/CMX-INER-IBT-0969/2020	2020-07-17	1	20A	Mexico		Mexico City	20A	202029		EPI_ISL_5196736	Human		0.04	no	Instituto Nacional de Enfermedades Respiratorias (INER)	B.1	Older	North America	Centro de Investigación en Enfermedades Infecciosas (CIENI), Instituto Nacional de Enfermedades Respiratorias (INER)		Consorcio Mexicano de Vigilancia Genómica (CoViGen-Mex). Authors (in alphabetical order): Julio Elias Alvarado-Yaah, Carlos F. Arias, Santiago Ávila-Ríos, Eduardo Becerril-Vargas, Víctor Hugo Borja-Aburto, Celia Boukadida, Cristóbal Cháidez-Quiróz, Juan Bautista Chale-Dzul, Gabriel Chavira-Trujillo, Ricardo Ciria Merce, Andreu Comas-García, Célida Duque Molina, Julissa Enciso-Ibarra, José Antonio…		47	Female
USA/CA-ALSR-1229/2020	2020-05-05	1	20A	USA		California	20A	202019		EPI_ISL_494451	Human	San Diego County	0.04	no		B.1	Older	North America
USA/CA-ALSR-1311/2020	2020-04-30	1	20A	USA		California	20A	202018		EPI_ISL_494489	Human	San Diego County	0.04	no		B.1	Older	North America
Mexico/PUE-InDRE_190/2020	2020-10-21	1	20A	Mexico		Puebla	20A	202043		EPI_ISL_933667	Human		0.04	no	Instituto de Diagnostico y Referencia Epidemiologicos INDRE_RNLSP	B.1	Older	North America	Instituto de Diagnostico y Referencia Epidemiologicos (INDRE)		Claudia Wong-Arambula, Abril Rodriguez-Maldonado, Fabiola Garces-Ayala, Adnan Araiza-Rodriguez, David Fragoso-Fonseca, Sergio Rangel-Guerrero, Mayra Jimenez-Morales, Nancy Munoz-Hernandez, Natividad Cruz-Ortiz, Tatiana Nunez-Garcia, Gisela Barrera-Badillo, Lucia Hernandez-Rivas, Irma Lopez-Martinez, Ernesto Ramirez-Gonzalez.		45	Female
Mexico/DUR-INER-IMSS-00228/2021	2021-02-15	2	20A	Mexico		Durango	20A	202107		EPI_ISL_1279493	Human		0.05	no	Centro de Investigación Biomédica del Noreste (CIBIN)	B.1	Older	North America	Instituto Nacional de Enfermedades Respiratorias (INER): Centro de Investigación en Enfermedades Infecciosas (CIENI)		Consorcio Mexicano de Vigilancia Genómica (CoViGen-Mex). Authors (in alphabetical order): Julio Elias Alvarado-Yaah, Carlos F. Arias, Santiago Ávila-Ríos, Víctor Hugo Borja-Aburto, Celia Boukadida, Juan Bautista Chale-Dzul , José Antonio Enciso-Moreno, Gloria Elena Espinoza-Ayala, Fernando Fontove-Herrera, Concepción Grajales-Muñiz, Ricardo Grande, Alfredo Herrera-Estrella, Carla Ivón Herrera-Naj…		13	Female
USA/ND-CDC-2-4011857/2021	2021-02-01	2	20A	USA		North Dakota	20A	202105		EPI_ISL_1318434	Human		0.06	no		B.1	Older	North America						Male
USA/MT-CDC-LC0002458/2021	2021-01-02	2	20A	USA		Montana	20A	202053		EPI_ISL_1029810	Human		0.05	no		B.1	Older	North America						Female
U1440	2021-01-15	2	20A	USA		Idaho	20A	202102				Latah County	0.05	yes		B.1		North America								34	31-40	Male	University
USA/NY-NYCPHL-002445/2021	2021-01-13	2	20A	USA		New York	20A	202102		EPI_ISL_883371	Human	New York	0.05	no		B.1	Older	North America						Male
USA/UT-UPHL-2008842/2020	2020-05-24	1	20A	USA		Utah	20A	202022		EPI_ISL_524859	Human		0.04	no		B.1	Older	North America
USA/NV-SNPHL-125447/2020	2020-05-26	1	20A	USA		Nevada	20A	202022		EPI_ISL_1653791	Human	Las Vegas	0.04	no		B.1	Older	North America						Female
USA/CA-ALSR-3554/2020	2020-06-03	1	20A	USA		California	20A	202023		EPI_ISL_636080	Human	San Diego	0.04	no		B.1	Older	North America
USA/AZ-ASPHL-1157/2020	2020-06-12	1	20A	USA		Arizona	20A	202024		EPI_ISL_2622080	Human	Mohave	0.04	no		B.1	Older	North America
USA/TX-HMH-MCoV-10818/2020	2020-07-05	1	20A	USA		Texas	20A	202028		EPI_ISL_789643	Human	Houston	0.04	no		B.1	Older	North America
USA/SD-SDPHL-0015/2020	2020-08-17	1	20A	USA		South Dakota	20A	202034		EPI_ISL_569623	Human		0.04	no		B.1	Older	North America
USA/SD-SDPHL-0439/2020	2020-09-08	1	20A	USA		South Dakota	20A	202037		EPI_ISL_3047999	Human		0.04	no		B.1	Older	North America
U0410	2020-10-07	1	20A	USA		Idaho	20A	202041				Latah County	0.04	yes		B.1		North America								22	18-24	Female	University
U1299	2020-12-23	1	20A	USA		Idaho	20A	202052				Latah County	0.05	yes		B.1		North America								51	51-60	Female	Community
U0567	2020-10-21	1	20A	USA		Idaho	20A	202043				Latah County	0.04	yes		B.1		North America								19	18-24	Male	University
U0500	2020-10-14	1	20A	USA		Idaho	20A	202042				Latah County	0.04	yes		B.1		North America								18	18-24	Male	University
U0533	2020-10-14	1	20A	USA		Idaho	20A	202042				Latah County	0.04	yes		B.1		North America								18	18-24	Male	University
USA/KY-CDC-LC0002109/2020	2020-12-26	1	20A	USA		Kentucky	20A	202052		EPI_ISL_1029740	Human		0.05	no		B.1	Older	North America						Male
U1421	2021-01-15	1	20A	USA		Idaho	20A	202102				Latah County	0.04	yes		B.1		North America								21	18-24	Female	University
USA/MA-MGH-03451/2020	2020-11-14	1	20A	USA		Massachusetts	20A	202046		EPI_ISL_765843	Human		0.05	no		B.1	Older	North America
USA/NH-CDC-LC0000799/2020	2020-12-24	1	20A	USA		New Hampshire	20A	202052		EPI_ISL_1029299	Human		0.05	no		B.1	Older	North America						Male
USA/NH-Yale-5086/2021	2021-01-18	1	20A	USA		New Hampshire	20A	202103		EPI_ISL_2284014	Human	Hillsborough	0.05	no		B.1	Older	North America
U0627	2020-10-28	1	20A	USA		Idaho	20A	202044				Latah County	0.04	yes		B.1		North America								54	51-60	Male	Community
USA/MT-78252/2020	2020-10-28	1	20A	USA		Montana	20A	202044		EPI_ISL_9275714	Human		0.04	no		B.1	Older	North America
U1257	2020-12-16	1	20A	USA		Idaho	20A	202051				Latah County	0.02	yes		B.1		North America								38	31-40	Male	Community
USA/AK-PHL6837/2021	2021-01-08	1	20A	USA		Alaska	20A	202101		EPI_ISL_1039728	Human	Southwest	0.02	no		B.1	Older	North America
U0747	2020-11-04	1	20A	USA		Idaho	20A	202045				Latah County	0.03	yes		B.1		North America								21	18-24	Female	University
U0806	2020-11-11	1	20A	USA		Idaho	20A	202046				Latah County	0.05	yes		B.1.2		North America								25	25-30	Female	Community
U0776	2020-11-04	1	20A	USA		Idaho	20A	202045				Latah County	0.05	yes		B.1.2		North America								20	18-24	Male	University
U0826	2020-11-11	1	20A	USA		Idaho	20A	202046				Latah County	0.03	yes		B.1.2		North America								22	18-24	Male	University
U0694	2020-11-04	1	20A	USA		Idaho	20A	202045				Latah County	0.03	yes		B.1.2		North America								23	18-24	Female	Community
U0774	2020-11-04	1	20A	USA		Idaho	20A	202045				Latah County	0.03	yes		B.1.2		North America								21	18-24	Female	University
U0714	2020-11-04	1	20A	USA		Idaho	20A	202045				Latah County	0.03	yes		B.1.2		North America								21	18-24	Female	University
U0745	2020-11-04	1	20A	USA		Idaho	20A	202045				Latah County	0.03	yes		B.1.2		North America								20	18-24	Female	University
U0781	2020-11-04	1	20A	USA		Idaho	20A	202045				Latah County	0.03	yes		B.1.2		North America								24	18-24	Female	University
U0739	2020-11-04	1	20A	USA		Idaho	20A	202045				Latah County	0.03	yes		B.1.2		North America								22	18-24	Female	University
U0867	2020-11-11	1	20A	USA		Idaho	20A	202046				Latah County	0.03	yes		B.1.2		North America								32	31-40	Male	University
U0852	2020-11-11	1	20A	USA		Idaho	20A	202046				Latah County	0.03	yes		B.1.2		North America								44	41-50	Female	University
U0796	2020-11-11	1	20A	USA		Idaho	20A	202046				Latah County	0.03	yes		B.1.2		North America								20	18-24	Female	University
U0877	2020-11-11	1	20A	USA		Idaho	20A	202046				Latah County	0.03	yes		B.1.2		North America								23	18-24	Female	University
U0870	2020-11-11	1	20A	USA		Idaho	20A	202046				Latah County	0.03	yes		B.1.2		North America								22	18-24	Male	University
U0805	2020-11-11	1	20A	USA		Idaho	20A	202046				Latah County	0.03	yes		B.1.2		North America								25	25-30	Male	Community
U0819	2020-11-11	1	20A	USA		Idaho	20A	202046				Latah County	0.03	yes		B.1.2		North America								22	18-24	Female	University
UnitedArabEmirates/1072/2020	2020-06-11	2	20B	United Arab Emirates		Abu Dhabi	20B	202024		EPI_ISL_698146	Human		0.03	no	Group 42 (G42) Healthcare, Abu Dhabi, United Arab Emirates; Department of Health, The United Arab Emirates	B.1.1.263	Older	Asia	G42 Healthcare		Rong Liu, Pei Wu, Sally Mahmoud, Ke Liang, Pauline Ogrodzki, Pengjuan Liu, Stephen S. Francis, Tao Ma, Hanif Khalak, Fang Chen, Denghui Liu, Junhua Li, Weibin Liu, Wenjun He, Xinyu Huang, Zhaorong Yuan, Long Lin, Nan Qiao, Xin Meng, Budoor Alqarni, Javier Quilez, Vinay Kusuma, Xin Jin, Xavier Anton, Ashish Koshy, Huanming Yang, Xun Xu, Jian Wang, Peng Xiao, Nawal Ahmed Mohamed Al Kaabi, Mohammed …
Gabon/CERMEL-S0841/2020	2020-04-25	1	20B	Gabon		Lambarene	20B	202017		EPI_ISL_2097224	Human		0.04	no	Centre de Recherches Médicales de Lambaréné (CERMEL)	B.1.1	Older	Africa	Centre de Recherches Médicales de Lambaréné (CERMEL)		Gédéon Prince Manouana, Moustapha Nzamba Maloum, Sam O’neilla Oye Bingono, Georgelin Nguema Ondo, Rodrigue Bikangui, Samira Zoa Assoumou, Srinivas reddy Pallerla, Jean Bernard Lekana-Douki, Joël-Fleury Djoba Siawaya, Steffen Borrmann, Thirumalaisamy P. Velavan, Bertrand Lell and Ayola Akim Adegnika		36	Male
USA/NH-QDX-618/2020	2020-03-18	1	20B	USA		New Hampshire	20B	202012		EPI_ISL_571389	Human		0.02	no		B.1.1	Older	North America						Female
USA/GA-CDC-03063103-001/2020	2020-02-29	1	20B	USA		Georgia	20B	202009		EPI_ISL_419557	Human		0.02	no		B.1.1.61	Older	North America						Male
Venezuela/8LR/2020	2020-03-18	1	20B	Venezuela		Los Roques	20B	202012		EPI_ISL_1577815	Human		0.01	no	INHRR	B.1.1	Older	South America	Laboratorio de Virología Molecular		Loureiro CL, Jaspe RC, D Angelo P, Zambrano JL, Rodriguez L, Alarcon V, Delgado M, Aguilar M, Garzaro D, Rangel HR, Pujol FH
Austria/CeMM0143/2020	2020-02-27	1	20B	Austria		Vienna	20B	202009		EPI_ISL_437993	Human		0.02	no	Center for Virology, Medical University of Vienna	B.1.1.331	Older	Europe	Bergthaler laboratory, CeMM Research Center for Molecular Medicine of the Austrian Academy of Sciences		Alexandra Popa, Benedikt Agerer, Henrique Colaco, Lukas Endler, Jakob-Wendelin Genger, Alexander Lercher, Mark Smyth, Thomas Penz, Michael Schuster, Jan Laine, Martin Senekowitsch, Judith Aberle, Stephan Aberle, Elisabeth Puchhammer-Stoeckl, Manfred Nairz, Guenter Weiss, Wegene Borena, Dorothee von Laer, Christoph Bock, Andreas Bergthaler		46	Female
Madagascar/IPM-38435/2020	2020-10-27	1	20B	Madagascar		Vakinankaratra	20B	202044		EPI_ISL_1672387	Human		0.02	no	Virology Unit, Institut Pasteur de Madagascar	B.1.1	Older	Africa	Virology Unit, Institut Pasteur de Madagascar		Christian Ranaivoson, Cara E. Brook, Vida Ahyong, Soa Fy Andriamandimby, Vololoniaina Raharinosy, Tsiry Randriambolamanantsoa, Helisoa Razafimanjato, Norosoa Razanajatovo, Michelle Tan, Cristina M. Tato, Joseph L. DeRisi, Jean-Michel Heraud, Philippe Dussart		50	Male
USA/MS-QDX-1243/2020	2020-03-16	1	20B	USA		Mississippi	20B	202012		EPI_ISL_571968	Human		0.02	no		B.1.1	Older	North America						Female
Mexico/NLE-UANL-058/2020	2020-08-12	1	20B	Mexico		Nuevo Leon	20B	202033		EPI_ISL_961760	Human		0.02	no	Laboratorio de Infectología, Servicio de Infectología, Hospital Universitario Dr. José Eleuterio González - Universidad Autónoma de Nuevo León	B.1.1.344	Older	North America	Laboratorio de Infectología Molecular, Departamento de Bioquímica y Medicina Molecular,Facultad de Medicina - Universidad Autónoma de Nuevo León		Kame A. Galán-Huerta, María F. Herrera-Saldivar, Natalia Martínez-Acuña, Sonia A. Lozano-Sepúlveda, Daniel Arellanos-Soto, Ana M. Rivas-Estilla, Paola Bocanegra-Ibarias, Samantha M. Flores-Treviño, Elvira Garza-González, Eduardo Perez-Alba, Laura Nuzzolo-Shihadeh, Adrian Camacho-Ortiz		31	Female
Mexico/NLE-InDRE-59/2020	2020-08-14	1	20B	Mexico		Nuevo Leon	20B	202033		EPI_ISL_576262	Human		0.02	no	Instituto de Diagnostico y Referencia Epidemiologicos (INDRE)	B.1.1.344	Older	North America	Instituto de Diagnostico y Referencia Epidemiologicos (INDRE)		Gisela Barrera-Badillo , Abril Rodriguez-Maldonado, Claudia Wong-Arambula , Natividad Cruz-Ortiz, Tatiana Nunez-Garcia, Dayanira Arellano-Suarez, Adnan Araiza-Rodriguez, Edgar Mendieta-Condado, Lucia Hernandez-Rivas, Irma Lopez-Martinez, Ernesto Ramirez-Gonzalez.		28	Female
Canada/NS-NML-975/2020	2020-04-01	1	20B	Canada		Nova Scotia	20B	202014		EPI_ISL_7141544	Human		0.04	no	NS-QEII Health Sciences Centre	L.1	Older	North America	National Microbiology Laboratory (NML)		Anna Majer, Shari Tyson, Grace Seo, Philip Mabon, Elsie Grudeski, Rhiannon Huzarewich, Russell Mandes, Anneliese Landgraff, Jennifer Tanner, Natalie Knox, Morag Graham, Gary Van Domselaar, Todd Hatchette, Jason LeBlanc, Janice Pettipas, Dan Gaston, Nathalie Bastien, Yan Li, Timothy Booth, Darian Hole, Madison Chapel, Kirsten Biggar, CanCOGeN's metadata curation team, Public Health Agency of Canad…			Female
Canada/NS-NML-2296/2020	2020-05-21	1	20B	Canada		Nova Scotia	20B	202021		EPI_ISL_8710864	Human		0.04	no	NS-QEII Health Sciences Centre	L.1	Older	North America	National Microbiology Laboratory (NML)		Anna Majer, Shari Tyson, Grace Seo, Philip Mabon, Elsie Grudeski, Rhiannon Huzarewich, Russell Mandes, Anneliese Landgraff, Jennifer Tanner, Natalie Knox, Morag Graham, Gary Van Domselaar, Todd Hatchette, Jason LeBlanc, Janice Pettipas, Dan Gaston, Nathalie Bastien, Yan Li, Timothy Booth, Darian Hole, Madison Chapel, Kirsten Biggar, CanCOGeN's metadata curation team, Public Health Agency of Canad…			Female
Azerbaijan/un-ChVir24287_59/2020	2020-10-21	2	20B	Azerbaijan		Azerbaijan	20B	202043		EPI_ISL_9214590	Human		0.1	no	Ministry of Health of the Republic of Azerbaijan	B.1.1.10	Older	Europe	Charité Universitätsmedizin Berlin, Institut für Virologie		Victor M Corman, Dr. Nazifa Mursalova, Firuza Aliyeva, Barbara Mühlemann, Jörn Beheim-Schwarzbach, Talitha Veith, Julia Schneider, Tobias Bleicker, Julia Tesch, Terry Jones, Christian Drosten
Azerbaijan/un-ChVir8070/2020	2020-05-27	3	20B	Azerbaijan		Azerbaijan	20B	202022		EPI_ISL_9214449	Human		0.01	no	Ministry of Health of the Republic of Azerbaijan	B.1.1.10	Older	Europe	Charité Universitätsmedizin Berlin, Institut für Virologie		Victor M Corman, Dr. Nazifa Mursalova, Firuza Aliyeva, Barbara Mühlemann, Jörn Beheim-Schwarzbach, Talitha Veith, Julia Schneider, Tobias Bleicker, Julia Tesch, Terry Jones, Christian Drosten
[truncated: 3,406 more rows]

## Sheet: TableS3
Table S3. Authors and publication information for all genome sequences obtained from GISAID and used to build the phylogeny for this study using the Nextstrain toolkit.
Author	n (strains)	publication title	journal	publication URL	strains
[truncated: 703 more rows]

## Sheet: TableS4
Table S4. Output of the “introduce” option of matUtils using the UShER phylogeny for identifying introductions of new SARS-CoV-2 viral strains from each US state into our study populations.
[truncated: 1,790 more rows]

[truncated: 2 more sheets: TableS5, TableS6]
